# Supplementary material for: High-throughput drug screening identifies EGFR/MAPK pathway targeting sensitivities in organoid models of ovarian carcinosarcoma
Source: J Exp Clin Cancer Res. 2026 Jan 6;45:32. doi: 10.1186/s13046-025-03629-8 (PMC12870163; doi:10.1186/s13046-025-03629-8)
Supplement: Supplementary file 2 — Supplementary Material 2. [file 13046_2025_3629_MOESM2_ESM.xlsx]

## Sheet: Supp Table S1
Supplementary Table S1: Compounds included in the initial drug screen, with mechanism of action and effect on cell death.
Drug Name	Mode/Mechanism Of Action	Effect (% cell death)
Gemcitabine	Antimetabolites	99.4099
Epirubicin Hydrochloride	Anthracycline	99.4028
Gemcitabine	Antimetabolites	99.3338
Camptothecine	Topoisomerase	99.2144
PD-166285 hydrate	Src, FGFR1, PDGFRbeta, WEE1	99.1575
Ryuvidine	Cyclin-dependent kinase 4 (cdk4) inhibitor	99.1458
Mitoxantrone	DNA synthesis inhibitor, DNA topoisomerase II inhibitor, Topoisomerase	99.141
NVP-AUY922	HSP90	99.0556
Bortezomib	proteasome	99.0326
Vumon	podophyllotoxin derivative	99.02
(S)-(+)-Camptothecin	DNA topoisomerase I inhibitor, DNA topoisomerase inhibitor, Topoisomerase I inhibitor	99.009
Homoharringtonine	Inhibitor of protein synthesis. Antileukemic agent	98.9075
MLN9708	Proteasome	98.885
MLN2238	Proteasome	98.8642
Gemcitabine hydrochloride	Gemcitabine is a widely used antitumor agents in both clinics and research labs It is an antineoplastic agent and antimetabolite	98.849
Ganetespib (STA-9090)	HSP90 and its client proteins inhibitor	98.7826
Emetine dihydrochloride hydrate	Apoptosis inducer; RNA-Protein translation inhibitor	98.6723
BIIB021	HSP90	98.4963
Thapsigargin	Potent, cell-permeable, IP3-independent intracellular calcium releaser	98.3863
Amsacrine hydrochloride	DNA topoisomerase II inhibitor	98.2642
Camptothecin	DNA topoisomerase I inhibitor, DNA topoisomerase inhibitor, Topoisomerase I inhibitor	98.2149
Mitoxantrone	DNA synthesis inhibitor, DNA topoisomerase II inhibitor, Topoisomerase	98.1586
Thimerosal	Antiseptic and antifungal agent	98.1346
MG 132	Proteasome and calpain inhibitor. Inhibits NF-kappaB activation	98.1187
Mitoxantrone dihydrochloride	DNA synthesis inhibitor, DNA topoisomerase II inhibitor, Topoisomerase	98.0547
NVP-BEP800	HSP90	98.0467
Disulfiram	Alcohol dehydrogenase inhibitor, Dopamine beta-hydroxylase inhibitor	98.0038
Camptothecin	DNA topoisomerase I inhibitor, DNA topoisomerase inhibitor, Topoisomerase I inhibitor	97.8777
Disulfiram	Alcohol dehydrogenase inhibitor, Dopamine beta-hydroxylase inhibitor	97.8221
Actinomycin D	Inhibits RNA polymerase	97.7532
Cladribine	Antimetabolites, inhibits the enzyme adenosine deaminase	97.7367
Cladribine	Antimetabolites, inhibits the enzyme adenosine deaminase	97.7222
MK-1775	WEE1 inhibitor	97.6461
AT13387	HSP90 inhibitor	97.6135
Anisomycin	Protein synthesis inhibitor	97.3964
CD 437	RARgamma-selective agonist	97.2447
17-DMAG	HSP90	97.0215
Auranofin	Inhibits the release of inflammatory mediators from human macrophages, basophils, and pulmonary mast cells Inhibits 5-lipoxygenase in human neutrophils Is a potent inhibitor of selenoenzyme thioredoxin reductase (TrxR) Auranofin inhibits IKB kin	96.9832
Daunorubicin hydrochloride	RNA synthesis inhibitor	96.4105
Dinaciclib	CDK1/2/5/9 inhibitor	95.6312
SN 38	DNA topoisomerase I inhibitor; antitumor	95.5394
Daunorubicin hydrochloride	DNA intercaling	95.4463
Cyclosporin A	Calcineurin inhibitor, Calcineurin phosphatase inhibitor; immunosuppressant	95.079
Sanguinarine chloride	Inhibitor of Mg2+ and Na+/K+-ATPase; isolated from the leaves and stems of Macleaya cordata and microcarpa	94.5653
Clofarabine	Deoxycytidine kinase (dCK) substrate, ribonucleotide reductase	94.5171
Clofarabine	Deoxycytidine kinase (dCK) substrate, ribonucleotide reductase	94.1678
Diphenyleneiodonium chloride	Binds to flavoproteins and inhibits NOS	93.0115
YM155	Survivin	92.2514
Diphenyleneiodonium chloride	Endothelial nitric oxide synthase inhibitor	91.9747
PHA-848125	CDK and TRK inhibitor	90.8819
Cytarabine(Cytosar-U)	DNA polymerase	90.7934
Adriamycin,Doxorubicin hydrochloride	Antitumor antibiotic agent. Inhibits DNA topoisomerase II, DNA intercalant, , Topoisomerase	90.677
Cytarabine,Cytosine-1-beta-D-arabinofuranoside hydrochloride	Selective inhibitor of DNA synthesis, conversion into cytosine arabinoside triphosphate, which damages DNA when the cell cycle holds in the S phase.inhibits both DNA[3] and RNA polymerases and nucleotide reductase enzymes inhibiting deoxycytidine, Possible infection resulting from granulocytopenia and other impaired body defences, and hemorrhage secondary to thrombocytopenia	90.0149
Caffeic acid phenethyl ester	NFkB inhibitor, Specific inhibitor of NF-kappaB activation	89.0473
Apitolisib	PI3K/mTOR inhibitor	88.8255
PD173952	PD173952 is a Src family kinase inhibitor	88.7866
Pyrrolidinedithiocarbamate ammonium	"Inhibits NF-kappaB, prevents increase in NOS mRNA", Prevents induction of nitric oxide synthase (NOS) by inhibiting translation of NOS mRNA	88.3019
Podophyllotoxin	Antimitotic	87.9784
Chelerythrine chloride	PKC inhibitor; affects translocation of PKC from cytosol to plasma membrane	87.8771
Mitomycin C	Antibiotic	87.8522
Vosaroxin	Topoisomerase inhibitor	87.6979
Cytarabine,Cytosine-1-beta-D-arabinofuranoside hydrochloride	Selective inhibitor of DNA synthesis, conversion into cytosine arabinoside triphosphate, which damages DNA when the cell cycle holds in the S phase.inhibits both DNA[3] and RNA polymerases and nucleotide reductase enzymes inhibiting deoxycytidine, Possible infection resulting from granulocytopenia and other impaired body defences, and hemorrhage secondary to thrombocytopenia	87.6977
NPI-2358	VDA	86.8373
Colchicine	Prevents tubulin polymerization, Tubulin polymerisation inhibitor	86.501
Etoposide	Topoisomerase II inhibitor; induces apoptosis; cell cycle inhibitor	86.2177
Etoposide	Topoisomerase, Topoisomerase II inhibitor, Kinase inhibitor	86.2
Auranofin	Inhibits the release of inflammatory mediators from human macrophages, basophils, and pulmonary mast cells Inhibits 5-lipoxygenase in human neutrophils Is a potent inhibitor of selenoenzyme thioredoxin reductase (TrxR) Auranofin inhibits IKB kin	86.0473
Cycloheximide	Inhibitor of protein synthesis	85.867
Vincristine sulfate	Inhibitor of microtubule assembly	85.6151
Volasertib	PLK1 inhibitor	85.5628
Vinblastine sulfate	Disrupts microtubules	85.5171
Rigosertib	PLK inhibitor	85.2928
Colchicine	Inhibitor of tubulin	84.7195
Vincristine sulfate	Disrupts microtubules	84.7154
Cycloheximide	Inhibitor of protein synthesis	84.6426
Colchicine	Prevents tubulin polymerization, Tubulin polymerisation inhibitor	84.5298
PF-04691502	ATP-competitive PI3K/m TOR dueal inhibitor	84.3922
Raltitrexed(Tomudex)	Antimetabolites	84.3669
Caffeic acid phenethyl ester	NFkB inhibitor, Specific inhibitor of NF-kappaB activation	84.0725
Podophyllotoxin	Antineoplastic glucoside; inhibitor of microtubule assembly	83.4663
Vinblastine sulfate salt	Inhibitor of microtubule assembly	83.3072
Stattic	Irreversible STAT3 activation inhibitor	83.0489
Pyrrolidinedithiocarbamate ammonium	"Inhibits NF-kappaB, prevents increase in NOS mRNA", Prevents induction of nitric oxide synthase (NOS) by inhibiting translation of NOS mRNA	82.8521
PF-05212384,PKI-587	PI3K/mTOR	82.8121
CHM-1 hydrate	Possesses antimitotic antitumor activity It is a potent and selective antitumor agent in human hepatocellular carcinoma CHM-1 induces apoptosis, and it binds tubulin and inhibits tubulin polymerization	82.322
Combretastatin	Vascular disrupting compound	81.9545
INK 128	mTOR inhibitor	81.45
Folotyn	folate analog metabolic inhibitor	81.3803
Adriamycin,Doxorubicin hydrochloride	Antitumor antibiotic agent. Inhibits DNA topoisomerase II, DNA intercalant, , Topoisomerase	80.5203
LY2874455	pan-FGFR inhibitor	80.1117
Adriamycin,Doxorubicin hydrochloride	Antitumor antibiotic agent. Inhibits DNA topoisomerase II, DNA intercalant, , Topoisomerase	79.6752
Etoposide	Topoisomerase, Topoisomerase II inhibitor, Kinase inhibitor	79.5457
Paclitaxel(Taxol)	Microtubule Formation, Promotes assembly and inhibits disassembly of microtubules	79.2882
CCMQ	Used to characterize NR2B-containing NMDA receptors	79.1689
Paclitaxel(Taxol)	Tubuline inhibitor	79.1005
Vincristine Sulfate	Microtubule Formation	78.8395
Nocodazole	Disrupts microtubules by binding to beta-tubulin, Microtubule inhibitor, Microtubule poison	78.7737
Ancitabine hydrochloride	Antineoplastic	78.4533
Folic acid antagonist	Cytotoxic agent, Folic acid antagonist	78.3044
D-64131	Inhibitor of tubulin polymerization. Antitumor in vivo	78.0415
Vinflunine Tartrate	Vinca alkyloid	77.9025
Folic acid antagonist	Cytotoxic agent, Folic acid antagonist	77.6783
Floxuridine	reproduction and growth of cancer cells inhibitor	77.5941
SCH 79797 dihydrochloride	"Potent, selective non-peptide PAR1 antagonist"	77.448
Paclitaxel(Taxol)	Microtubule Formation, Promotes assembly and inhibits disassembly of microtubules	77.3515
Folic acid antagonist	Cytotoxic agent, Folic acid antagonist	76.4132
Nocodazole	Disrupts microtubules by binding to beta-tubulin, Microtubule inhibitor, Microtubule poison	76.0239
P276-00	CDK1/4/9 inhibitor	75.0122
Etoposide	Topoisomerase II inhibitor	74.8964
Epothilone A	Microtubule Formation	74.4247
Docetaxel	binds to microtubules	73.671
Amonafide	Topoisomerase inhibitor and intercalator	73.4113
Nocodazole	Disrupts microtubules by binding to beta-tubulin, Microtubule inhibitor, Microtubule poison	72.7406
Mebendazole	Glucose transport inhibitor ?, Microtubule inhibitor	72.3486
BML-284	Wnt agonist	72.1932
Mycophenolic acid	Inosine monophosphatase dehydrogenase inhibitor	72.1572
Parbendazole	carbamate ester-amine	71.8611
Monensin sodium salt	Performs membrane ionophores	70.1214
Albendazole	Antihelmintic agent	69.6771
Apoptosis Activator 2	Promotes apoptosome formation and activates caspase-9/caspase-3 pathway. Selectively induces tumor cell apoptosis	69.6718
CI 898 trihydrochloride	Dihydrofolate reductase inhibitor	68.8006
DNA topoisomerase type 1 inhibitor	DNA topoisomerase type 1 inhibitor, Topoisomerase	68.3863
CMPD-1	Non-ATP-competitive p38alpha inhibitor	68.1447
Docetaxel	Microtubule Formation	67.929
Y 29794 oxalate	Prolyl endopeptidase inhibitor	67.2477
ABT-751	Microtubule Formation	66.2688
LY2090314	GSK-3 inhibitor	65.883
SB 225002	Potent and selective CXCR2 antagonist	64.2971
5-Aza-2 -deoxycytidine,Decitabine	Antimetabolites, DNA Me transferase inhibitor, DNA methyltransferase inhibitor	63.5847
Pemetrexed disodium	"TS, DHFR, GARFT"	63.3798
Epothilone B(EPO906)	Epothilone B	62.9987
LY 2183240	Novel, potent anandamide uptake inhibitor. Inhibits FAAH	62.5466
Ispinesib mesilate	Kinesin spindle protein	61.5966
Trifluridine	DNA replication inhibitor	60.7396
Diethylenetriaminepentaacetic acid	Chelating agent, Zinc-dependent proteases carboxypeptidase A and aminopeptidase N inhibitor; chelating agent	60.6731
Pirarubicin	Anthracycline	60.3028
Methiazole	Thyroid hormone analogue	59.9901
IMD 0354	Inhibitor of IKK-2	59.9004
N-Oleoyldopamine,OLDA	Endogenous vanilloid; weak CB1 cannabinoid receptor ligand, Potent, selective endogenous TRPV1 agonist	59.8883
Tivantinib	c-MET inhibitor	59.601
Cabazitaxel	Microtubule inhibitor	58.9942
Brefeldin A from Penicillium brefeldianum	Fungal metabolite that disrupts the structure and function of the Golgi apparatus	58.8082
SB 743921	Kinesin spindle protein	57.5313
AC-93253 iodide	Potent, cell permeable, subtype selective retinoic acid receptor (RARalpha) agonist	56.8458
NSC 3852,NSC-3852	HDAC inhibitor, Histone deacetylase inhibitor	56.737
Montelukast	leukotriene receptor antagonist	56.4569
LY2603618	CHK1 inhibitor	56.147
DHBP dibromide	Ca2+ release inhibitor	55.8999
Topotecan hydrochloride hydrate	Topetecan is a topoisomerase I inhibitor and an apoptosis inducer It is a potent antineoplastic agent	55.6776
Oxibendazol	Benzimidazole anthelmintic agent	52.909
G007-LK	Tankyrase inhibitor	51.9125
Methyl 2,5-dihydroxycinnamate	EGFR-kinase inhibitor	50.8522
IMS2186	IMS2186 is an anti-proliferative and anti-angiogenic The proposed mechanism action, under investigation, is blocking the cell cycle at G2 and inhibition of the production of PGE2/TNF-a	49.5031
GW 843682X	Selective inhibitor of PLK1 and PLK3	48.4152
Trametinib	MEK inhibitor	48.1795
Amethopterin (R,S)	Dehydrofolate reductase inhibitor	47.0395
CGP-74514A hydrochloride	Cdk1 inhibitor	46.9666
BKM120	PI3K inhibitor	46.4821
NSC 663284	Potent, selective Cdc25 phosphatase inhibitor	45.0062
A23187, free acid,Calcimycin	Ca2+ ionophore used to potentiate responses to NMDA, but not quisqualate glutamate receptors, Calcium ionophore	43.2969
Cytochalasin D	Disrupts actin filament function	43.2404
Rociletinib	EGFR inhibitor	43.1023
Tipifarnib	farnesyltransferase(Ftase)	42.7699
2-methoxyestradiol	Apoptotic and antiangiogenic agent, HIF, Inhibitor of angiogenesis and endothelial cell proliferation	42.728
CPT 11,Irinotecan Hydrochloride	DNA topoisomerase I inhibitor; antitumor, inhibitor of topoisomerase I, topoisomerase	42.1271
PSB 36	Potent and selective A1 antagonist	41.7778
Fluvastatin Sodium	HMG-CoA reductase	40.6744
2-Methoxyestradiol,2-methoxyestradiol	Apoptotic and antiangiogenic agent, HIF, Inhibitor of angiogenesis and endothelial cell proliferation	40.0083
API-2	Selective inhibitor of Akt/PKB signaling. Antitumor and antiviral	38.6411
Simvastatin	HMG-CoA reductase inhibitor	38.0318
Brefeldin A	Disrupts protein translocation to Golgi	37.9163
N-Oleoyldopamine,OLDA	Endogenous vanilloid; weak CB1 cannabinoid receptor ligand, Potent, selective endogenous TRPV1 agonist	37.5911
ML-4924	NAE inhibitor	37.0592
Ro 106-9920	Inhibitor of NF-kappaB activation	36.9174
BNTX maleate	Standard delta1 selective antagonist	36.1536
Pyrvinium pamoate	metabolic inhibitor	35.8572
Ellipticine	Cytochrome P450 (CYP1A1)and DNA topoisomerase II inhibitor	35.6162
Azacytidine-5	Antimetabolite	34.3376
2-methoxyestradiol	Apoptotic and antiangiogenic agent, HIF, Inhibitor of angiogenesis and endothelial cell proliferation	34.2018
Rotenone	Inhibitor of mitochondrial electron transport	33.6392
SAHA,Vorinostat	HDAC, HDAC inhibitor, histone deacetylase (HDAC) inhibitor	32.2801
A23187, free acid,Calcimycin	Ca2+ ionophore used to potentiate responses to NMDA, but not quisqualate glutamate receptors, Calcium ionophore	30.3224
Lonafarnib	farnesyltransferase inhibitor	30.2045
5-azacytidine	DNA methyltransferase inhibitor	29.6665
Lovastatin	HMG CoA reductase inhibitor, HMG-CoA reductase inhibitor	29.3201
Cobimetinib	MEK inhibitor	28.8038
6-Thioguanine	Purine analogue	28.421
PND-1186	FAK inhibitor	28.0813
CH5132799	PI3K inhibitor	26.4344
MK-8776	CHK1 inhibitor	25.9774
Felodipine	L-type Ca2+ channels blocker, beta2-Adrenoceptor agonist, calcium channel	25.9749
Protriptyline hydrochloride	Adrenergic reuptake inhibitor, Norepinephrine reuptake blocker	22.7888
Calcipotriene,Calcipotriol	Vitamin D3 analog, viamin D receptor (VDR) affinity	22.4122
AZD5438	GSK-3a/b and CDK inhibitor	22.3942
Fenbendazole	Microtubule formation inhibitor	21.8584
Monastrol	Selective inhibitor of mitotic kinesin Eg5	21.1464
2,3-DCPE hydrochloride	Selectively induces cancer cell apoptosis	20.9151
Felodipine	L-type Ca2+ channels blocker, beta2-Adrenoceptor agonist, calcium channel	20.4247
IWR-1	WNT inhibitor	19.7206
Malonoben Tyrphostin A9	Oxidative phosphorylation uncoupler	19.2244
CP 339818 hydrochloride	Non-peptide, potent KV1.3 channel blocker	18.45
SD 208	Potent ATP-competitive TGF-betaRI inhibitor	18.1768
Calcipotriene,Calcipotriol	Vitamin D3 analog, viamin D receptor (VDR) affinity	18.1219
Deguelin	Anticancer and antiviral agent; chemopreventive and proapoptotic	18.0988
Artemisinin	Antimalarial; inhibits P-type ATPase (PfATP6) of P. falciparum, Oxidant	17.9362
Artemisinin	Antimalarial; inhibits P-type ATPase (PfATP6) of P. falciparum, Oxidant	17.9052
Poziotinib	EGFR inhibitor	17.8764
Erlotinib	EGFR, tyrosine kinase inhibitor	17.5708
GDC-0032	PI3K inhibitor	16.1953
Parthenolide	5-HT release inhibitor	16.1303
Scriptaid	HDAC inhibitor, Histone deacetylase inhibitor	15.6209
Simvastatin	HMG-CoA reductase inhibitor	15.4418
Dacomitinib	EGFR inhibitor	15.3482
AM 630	CB2 selective antagonist/inverse agonist	15.2818
PD-407824	PD-407824 is a Wee1/Chk1 inhibitor, Selective inhibitor of Chk1 and Wee1	15.0499
Mercaptopurine	inhibits purine nucleotide synthesis and metabolism	15.012
Monobenzone	Melanin secretion inhibitor	15.0064
Flubendazol	Anti-helminthic	14.5108
Malonoben Tyrphostin A9	Selective PDGF tyrosine kinase receptor inhibitor	14.4428
U 18666A	Inhibitor of hedgehog (Hh) signaling. Also inhibits cholesterol synthesis	14.2607
5-Fluorouracil	Thymidylate Synthase inibitor, Thymidylate synthetase inhibitor; leads to accumulation of cells in S phase	13.9511
Mevastatin	HMG-CoA reductase inhibitors , HMG-CoA reductase inhibitor, Ras, Rho	13.8552
DNA topoisomerase type 1 inhibitor	DNA topoisomerase type 1 inhibitor, Topoisomerase	13.8159
Arctigenin	Potent MKK1 inhibitor. Also inhibits IkappaBalpha phosphorylation	13.8005
Proguanil hydrochloride	dihydrofolate réductase inhibitor	13.5636
AM 404	Anandamide transport inhibitor	13.0377
Parthenolide	MAP kinase inhibitor	13.0298
Levopropoxyphene napsylate	Antitussive	12.9825
Mevastatin	HMG-CoA reductase inhibitors , HMG-CoA reductase inhibitor, Ras, Rho	12.9666
Estradiol Valerate	gene transcription regulator	12.9216
Thioguanosine	Antimetabolite	12.8655
WIN 62,577	NK1 tachykinin receptor antagonist	12.8651
8-Cyclopentyl-1,3-dipropylxanthine,DPCPX	A1 selective antagonist, Selective A1 adenosine receptor antagonist	12.8571
Phosphomycin disodium	Antibiotic; interferes with cell wall synthesis	12.586
CPT 11,Irinotecan Hydrochloride	DNA topoisomerase I inhibitor; antitumor, inhibitor of topoisomerase I, topoisomerase	12.5151
NVP-ADW742	IGF-1R	11.7932
KF 38789	Selective inhibitor of P-selectin-mediated cell adhesion	11.7434
Diphenidol hydrochloride	Antiemetic	11.735
Tyrphostin AG 1478	Selective inhibitor of epidermal growth factor receptor (EGFR) protein	11.5877
Refametinib	MEK inhibitor	11.5499
Ruthenium red	Inhibits mitchondrial Ca2+ uniporter; capsaicin antagonist	11.5214
VX-809	CFTR corrector	11.4401
BIX 01294 trihydrochloride hydrate	Histone methyl transferase inhibitor, Selective histone methyl transferase inhibitor	10.93
PRIMA-1	Restores mutant p53 activity; induces apoptosis	10.7992
AZD9291	EGFR inhibitor	10.7071
IKK 16	Selective inhibitor of IKK	10.7018
Papaverine hydrochloride	Phosphodiesterase inhibitor	10.6085
SC-236	SC-236 is a COX-2 inhibitor	10.5238
Parthenolide	Inhibits serotonin release from platelets; inhibits production of leukotriene B4 and thromboxane B2	10.2633
SB 525334	A potent activin receptor-like kinase (ALK5)/ type I TGFß-receptor kinase inhibitor , ALK	10.0276
17-AAG (Geldanamycin)	HSP90	9.80949
Lovastatin	HMG CoA reductase inhibitor, HMG-CoA reductase inhibitor	9.70207
Bexarotene	Retinoid	9.66854
JTC 801	Selective NOP antagonist	9.66022
Tyrphostin AG 698	EGFR protein tyrosine kinase inhibitor	9.59641
Fluvastatin sodium salt	HMG CoA reductase inhibitor	9.58922
AC 55649	Selective RARbeta2 agonist, Subtype selective retinoic acid receptor beta2 (RARbeta2) agonist	9.49667
NCS-382	Antagonist of gamma-hydroxybutyric acid	9.42866
R(-) Apomorphine hydrochloride hemihydrate	D1 agonist, D2 agonist	9.36197
AM 281	Potent, selective CB1 antagonist/inverse agonist	9.28909
Mifepristone	Progesterone and glucocorticoid antagonist, Progesterone receptor antagonist, Progesterone receptor antagonist, Progesterone receptor partial agonist	9.18487
Pyrimethamine	Folic acid antagonist, dihydrofolate reductase(DHFR)	9.06725
PALDA	Endogenous lipid; potentiates effects of endovanilloids at TRPV1 receptors	8.9943
Mevastatin	HMG-CoA reductase inhibitors , HMG-CoA reductase inhibitor, Ras, Rho	8.89603
Alfacalcidol	bone resorption inhibitor	8.83643
Meloxicam sodium	Non-steroidal anti-inflammatory drug (NSAID) that shows 300-fold selectivity for cyclooxygenase-2 (COX-2) vs cyclooxygenase-1 (COX-1)	8.78139
Calcium channel blocker	calcium channel, calcium channel blocker	8.75797
Defactinib	FAK/Pyk2/MELK inhibitor	8.68485
1,3,5-tris(4-hydroxyphenyl)-4-propyl-1H-pyrazole,PPT	Specific estrogen receptor alpha (ERalpha) agonist, Subtype-selective ERalpha agonist	8.61761
GSK2141795	pan-AKT inhibitor	8.5795
Methylprednisolone, 6-alpha	Glucocorticoid	8.57815
Dequalinium dichloride	Blocker of the apamin-sensitive small conductance Ca2+ activated K+ channel, Detergent, Selective blocker of apamin-sensitive K+ channels	8.5403
Aurintricarboxylic acid	DNA topoisomerase II inhibitor	8.5186
LE 135	Selective RARbeta antagonist	8.5125
Thonzonium bromide	Detergent	8.41749
Actinonin	Leucine aminopeptidase inhibitor	8.32967
Forskolin	Adenylyl cyclase activator	8.31881
BNTX maleate salt hydrate	BNTX is a selective d1 non peptide opioid receptor antagonist BNTX is used as a tool for the study of various function of opioid receptors including alcohol and drug dependence	8.30741
Tracazolate hydrochloride	GABA receptor modulator, Non-benzodiazepine anxiolytic which has a high differential between sedative and anxiolytic doses, Subtype-selective GABAA allosteric modulator	7.94967
BIBX 1382 dihydrochloride	Highly selective EGFR-kinase inhibitor	7.88787
Linsitinib	IGF-1R inhibitor	7.8421
ZM 306416 hydrochloride	Inhibitor of VEGF receptor tyrosine kinase	7.73851
(±)-2-Amino-3-phosphonopropionic acid	NMDA glutamate receptor antagonist	7.6786
Fulvestrant	Selective estrogen receptor downregulator (SERD) First pure antiestrogen with no agonistic activity both in vitro and in vivo, estrogen receptor, estrogen receptor antagonist	7.54095
Triamterene	Na+ channel blocker; diuretic, Non competitive aldosterone antagonist	7.49967
GW 9662	Irreversible peroxisome proliferator-activated receptor-gamma (PPAR-gamma) inhibitor, Selective PPARgamma antagonist	7.4819
Binimetinib	MEK inhibitor	7.47711
R-(+)-8-Hydroxy-DPAT hydrobromide	Full 5-HT1A serotonin receptor agonist; active enantiomer of (±)-8-hydroxy-DPAT, More active enantiomer of Cat. No. 0529	7.46616
Novobiocin sodium salt	DNA topoisomerase IV inhibitor	7.4222
Mifepristone	Progesterone and glucocorticoid antagonist, Progesterone receptor antagonist, Progesterone receptor antagonist, Progesterone receptor partial agonist	7.41291
Vecuronium bromide	Muscle relaxant	7.37368
Thiostrepton	Antibiotic	7.37253
SR 11302	Inhibitor of AP-1 transcription factor; antitumor agent	7.33738
Fostamatinib	Spleen tyrosine kinase inhibitor	7.32874
L-655,708	Selective for alpha5-containing GABAA receptors, Selective ligand for the benzodiazepine site of GABA-A receptors which contain the alpha5 subunit	7.13469
TBB	Highly selective, ATP/GTP-competitive inhibitor of casein kinase 2 (CK2), Selective cell-permeable CK2 inhibitor	7.07216
Pyrimethamine	Folic acid antagonist, dihydrofolate reductase(DHFR)	7.05286
Ethinylestradiol	estrogen receptor activator	7.03833
Fluocinonide	Corticosteroid	6.98463
Quinacrine dihydrochloride dihydrate	Monoamine oxidase (MAO) inhibitor; antimalarial, Monoamine oxydase inhibitor	6.91903
Chicago sky blue 6B	Competitive glutamate uptake inhibitor	6.89758
DL-Thiorphan	Enkephalinase inhibitor, Neutral endopeptidase inhibitor	6.8097
Warfarin	vitamin K epoxide reductase inhibition	6.60196
JX 401	"Potent, reversible p38alpha inhibitor", Potent, non-cytotoxic, membrane permeable p38a MAPK inhibitor	6.48425
1,3-Dipropyl-7-methylxanthine	Caffeine analog with some selectivity for A2 adenosine receptors	6.47739
Bupivacaine hydrochloride	Na+ channel blocker	6.40728
Tyrphostin AG 879	Tyrosine kinase nerve growth factor receptor (TrkA) inhibitor; inhibits 140 trk protooncogene and HER-2	6.36868
Fenretinide,Retinoic acid p-hydroxyanilide	Synthetic retinoid. Potent anticancer agent, Vitamin A acid analog with antiproliferative activity in cultured human breast cancer cells	6.35351
R(+)-6-Bromo-APB hydrobromide	D1 Dopamine receptor agonist	6.3396
Flucloxacillin sodium	Peptidoglycan synthesis inhibitor	6.33723
Dequalinium dichloride	Blocker of the apamin-sensitive small conductance Ca2+ activated K+ channel, Detergent, Selective blocker of apamin-sensitive K+ channels	6.30289
TTNPB	RAR-alpha, beta, gamma, Retinoic acid analog; RAR agonist	6.22301
Benzethonium chloride	Detergent	6.08894
Capsazepine	Synthetic analog of capsaicin that acts as a specific vanilloid receptor antagonist, Vanilloid receptor antagonist. Also activator of ENaCdelta	6.07312
PF-4708671	PF-4708671 is a selective p70 ribosomal S6 kinase (S6K1) inhibitor	6.05522
Felodipine	L-type Ca2+ channels blocker, beta2-Adrenoceptor agonist, calcium channel	6.03126
PD-407824	PD-407824 is a Wee1/Chk1 inhibitor, Selective inhibitor of Chk1 and Wee1	6.01357
Azelastine HCl	Antihistamine	6.00982
L-3,4-Dihydroxyphenylalanine,Levodopa	Precursor to dopamine; antiparkinsonian agent, Tyrosine aminotransferase inhibitor	5.96712
PD 166793	Broad spectrum MMP inhibitor	5.95492
Retinoic acid	Endogenous retinoic acid receptor agonist. Also modulates PPARdelta, Induces caspase-dependent apoptosis	5.95197
Purine synthesis inhibitor	Antimetabolite, Purine analog; purine synthesis inhibitor; immunosuppressant	5.92753
Mifepristone	Progesterone and glucocorticoid antagonist, Progesterone receptor antagonist, Progesterone receptor antagonist, Progesterone receptor partial agonist	5.88201
Molindone hydrochloride	D2 dopamine receptor antagonist; monoamine oxidase inhibitor, Dopamine receptor antagonist	5.87954
Nisoldipine	calcium channel	5.87868
Bax channel blocker	Inhibits Bax-mediated mitochondrial cytochrome c release	5.87043
AS-605240	AS605240 is a potent and selective PI3K inhibitor, PI3K	5.84464
FCCP	Oxidative phosphorylation uncoupler	5.83044
Cyclophosphamide monohydrate	Cancer chemotherapeutic; cross-links DNA, Phosphoramide mustard (metabolite) forms DNA crosslinks between and within DNA strands at guanine N-7 positions	5.78323
Merbromin	Antiseptic	5.72971
LY 364947	Selective inhibitor of TGF-betaRI	5.70328
Dabrafenib	BRAF inhibitor	5.70261
L-745,870 trihydrochloride	Highly selective D4 antagonist, Selective D4 dopamine receptor antagonist	5.64751
Norgestimate	Progestin	5.62925
Aminohippuric acid	Diagnostic agent	5.55921
Tracazolate hydrochloride	GABA receptor modulator, Non-benzodiazepine anxiolytic which has a high differential between sedative and anxiolytic doses, Subtype-selective GABAA allosteric modulator	5.55481
1,10-Diaminodecane	Inverse agonist at the polyamine recognition site of the NMDA glutamate receptors	5.52318
Prostaglandin E2	Major endogenous prostanoid	5.4995
Pepstatin A	Aspartic proteases irreversible inhibitor	5.49262
Fulvestrant	Selective estrogen receptor downregulator (SERD) First pure antiestrogen with no agonistic activity both in vitro and in vivo, estrogen receptor, estrogen receptor antagonist	5.49108
Fusidic acid sodium salt	Protein synthesis inhibitor GTPase coupled	5.47241
Isoproterenol hydrochloride	Standard selective beta agonist, Sympathomimetic amine acting almost exclusively on beta adrenoceptors; bronchodilator, Sympathomimetic amine acting almost exclusively on beta adrenoceptors; bronchodilator; less active enantiomer of Isoproterenol	5.45774
Etazolate hydrochloride	PDE4 inhibitor, Phosphodiesterase inhibitor	5.44215
GW 9508	GW9508 is a selective FFA1/GPR40 agonist, Potent and selective FFA1 (GPR40) agonist	5.4357
JTE 907	Selective CB2 receptor antagonist/inverse agonist	5.39521
Bestatin hydrochloride	Aminopeptidase inhibitor	5.35611
Verapamil hydrochloride	Alpha1 antagonist, Ca2+ channel modulator, Ca2+ channel blocker (L-type), L-type Ca2+ channel modulator; adrenoceptor antagonist; antiarryhthmic; cardiac depressant; coronary vasodilator	5.35148
CPT 11, Irinotecan Hydrochloride	DNA topoisomerase I inhibitor; antitumor, inhibitor of topoisomerase I, topoisomerase	5.3272
Amlodipine besylate	Ca2+ channel blocker (L-type)	5.2796
Nefazodone hydrochloride	5-HT2A antagonist and 5-HT uptake inhibitor. Antidepressant, antagonist at the 5-HT2 receptors, moderate affinity for the a1-adrenergic receptor and 5-HT1A receptor very low affinity for the a2-adrenergic receptor and D2 receptor	5.2366
JX 401	"Potent, reversible p38alpha inhibitor", Potent, non-cytotoxic, membrane permeable p38a MAPK inhibitor	5.22776
Paliperidone	Atypical antipsychotic; active metabolite of risperidone	5.2244
Metixene hydrochloride	Anticholinergic	5.21417
Mesna	antioxidant	5.16221
Idebenone	lipoperoxide inhibition	5.1051
Sertindole	Dopamine D2/Serotonin 5-HT2 receptor antagonist	5.10021
Lidoflazine	Ca++ channel activator	5.08251
CCCP	Oxidative phosphorylation uncoupler	5.0442
Nelfinavir mesylate hydrate	Nelfinavir is a HIV protease inhibitor; antiretroviral; and anti-tumor agent	5.00533
Bicalutamide(Casodex)	A non-steroidal Androgen Receptor (AR) antagonist and a pure antiandrogen, androgen receptor, androgen receptor binding	4.99868
CNQX disodium	Potent, competitive AMPA/kainate glutamate receptor antagonist	4.97377
DCEBIO	Activates Cl- conductance and hIK1 K+ channels, Increases epithelial chloride secretion through the synergistic activation of a basolateral membrane-located K+ channel (hlK1) and an apical membrane Cl- conductance	4.96974
NSC 95397	Selective Cdc25 dual specificity phosphatase inhibitor, Selective, irreversible Cdc25 dual specificity phosphatase inhibitor	4.95351
Tyrphostin AG 494	Potent EGFR-kinase inhibitor, Protein tyrosine kinase inhibitor Inhibits EGF-receptor kinase activity	4.87796
Calmidazolium chloride	Calmodulin antagonist, Potent inhibitor of calmodulin activation of phosphodiesterase; strongly inhibits calmodulin-dependent Ca2+-ATPase	4.85435
AG 556	EGFR-kinase inhibitor	4.85279
Oxacillin sodium	Inactivation of PBP, A, 1BS proteins by beta lactamine	4.74481
Salsolinol-1-carboxylic acid	Endogenous amino acid	4.7348
17-PA,Budesonide	Antagonist of neurosteroid potentiation and direct gating of GABAA, Anti-inflammatory glucocorticoid, Synthetic glucocorticoid; anti-inflammatory and chemopreventive	4.73333
7-Hydroxy-PIPAT maleate	D3 agonist (D3 > D2)	4.67522
SDZ WAG 994	Potent, selective A1 agonist	4.67085
Lomefloxacin hydrochloride	DNA gyrase inhibitor, Topoisomerase II inhibitor	4.66621
BAY80-6946	PI3K inhibitor	4.65511
Toltrazuril	Antiparasitic agent	4.62548
Suramin hexasodium salt	Non-selective P2 antagonist, P2X, P2Y, SIRT1 inhibitor	4.62223
ER 27319 maleate	Selective Syk kinase inhibitor	4.6126
5,7-Dichlorokynurenic acid	Potent NMDA antagonist, acts glycine site, Potent excitatory amino acid receptor antagonist; active at the strychnine-insensitive glycine binding site of the NMDA glutamate receptor	4.61254
Dorzolamide hydrochloride	Carbonic anhydrase inhibitor, carbonic anhydrase(CA)	4.5779
Celiprolol HCl	beta blocker	4.53506
Hsp70 inhibitor	Hsp70	4.51861
PMEG hydrate	potent inhibition of the nuclear DNA polymerases resulting in inhibition of DNA synthesis and/or DNA repair	4.4901
Tenofovir	NART	4.46198
Felodipine,Fluspirilen	L-type calcium channel blocker	4.45823
SB 415286	Competitive glycogen synthase kinase-3 (GSK-3) inhibitor, Potent, selective GSK-3 inhibitor	4.45174
Forskolin	Activates adenylate cyclase; antihypertensive and vasodilator; isolated from Coleus forskohlii	4.4466
RepSox	RepSox Inhibits TGF-beta receptor signaling Retroviral transduction of Sox2, Oct4, and Klf4 genes results in direct reprogramming of somatic cells into induced pluripotent stem cells (iPSCs)	4.42904
7-Chloro-4-hydroxy-2-phenyl-1,8-naphthyridine	A1 adenosine receptor antagonist	4.41828
MK-912	Selective alpha2A adrenoreceptor agonist	4.38486
TBB	Highly selective, ATP/GTP-competitive inhibitor of casein kinase 2 (CK2), Selective cell-permeable CK2 inhibitor	4.38102
Sotrastaurin	PKC inhibitor	4.36431
NG-Nitro-L-arginine	Potent nitric oxide synthase inhibitor	4.36398
K114	A fluorescent, amyloid-specific dye, an analogue of Congo Red and BSB that recognizes amyloid lesions and allows the quantitative monitoring of the formation of amyloid fibrils assembled from the Aß peptide, a-synuclein, and tau	4.33002
T 0156 hydrochloride	Highly potent, selective PDE5 inhibitor	4.31055
Lorglumide sodium salt	CCK antagonist, Potent and selective non-peptide cholecystokinin (CCK) receptor antagonist; orally active	4.30583
ICI 182,780	Estrogen receptor antagonist	4.29243
L-152,804	Potent, selective non-peptide NPY Y5 antagonist	4.27473
NU 7026	Selective DNA-dependent protein kinase inhibitor	4.25818
Dienestrol	Nuclear receptor ligand	4.22368
Thiamphenicol	Ribosomal protein synthesis inhibitor	4.22017
Ginkgolide B	PAF receptor antagonist	4.20869
EGTA	Carboxypeptidase B inhibitor; chelating agent useful for the determination of calcium in the presence of magnesium	4.20813
Scopolamine hydrochloride	Non-selective muscarinic antagonist	4.10187
Rhodblock 6	Rhodblock 6 is an inhibitor of the Rho Kinase pathway	4.09669
Metoclopramide monohydrochloride	5-HT3 Serotonin receptor antagonist; D2 dopamine receptor antagonist; anti-emetic, 5-HT3 antagonist, Dopamine antagonist	4.08583
Cloxacillin sodium salt	Bacterial transpeptidase inhibitor	4.08011
Bafetinib	Lyn/Bcr-Abl inhibitor	4.06015
BW-B 70C	5-Lipoxygenase inhibitor, Selective inhibitor of 5-lipoxygenase	4.01639
SR 59230A hydrochloride	Potent and selective beta3 antagonist	4.00449
L-703,606 oxalate salt hydrate	Potent and selective non-peptide NK-1 tachykinin receptor antagonist	4.00149
Tetracaïne hydrochloride	Local anesthetic	3.98919
Amifostine	Radioprotective agent; selectively protects normal tissues from the damaging effects of anti-neoplastic radiation therapy	3.94997
R(+)-IAA-94	Potent Cl- channel inhibitor	3.92705
GW 405833	Selective, high affinity CB2 receptor partial agonist	3.92021
Tridihexethyl chloride	Anticholinergic	3.89478
beta-Estradiol	Major estrogen sectreted by premenopausal ovary	3.87133
Molidustat	HIF prolyl-hydroxylase inhibitor	3.86282
SN-6	Selective Na+/Ca2+ exchange inhibitor (reverse mode)	3.84911
17-PA,Budesonide	Antagonist of neurosteroid potentiation and direct gating of GABAA, Anti-inflammatory glucocorticoid, Synthetic glucocorticoid; anti-inflammatory and chemopreventive	3.82818
1-Methylimidazole	Anti-inflammatory; prostaglandin H synthase inhibitor; antithyroid drug	3.82182
Glimepiride	KATP channel opener	3.80408
Ethaverine hydrochloride	Muscle relaxant	3.78856
Roxatidine Acetate HCl	Antihistamine	3.77651
EPZ-6438	EZH2 inhibitor	3.75896
N-Methylquipazine dimaleate	5-HT3 agonist	3.74754
Clofilium tosylate	K+ channel blocker	3.73517
PD-156707	PD-156707 is a selective endothelin receptor (ETA) antagonist	3.73386
Genistein	Cytotoxic inhibitor of tyrosine kinase and topoisomerase II kinase, EGFR kinase inhibitor. Also estrogen and PPARgamma ligand	3.69959
3-Aminopropionitrile fumarate	Transformed to cyanide by cytochrome P450 in liver	3.68923
SB 222200	Non-peptide NK3 tachykinin receptor antagonist, Potent, selective non-peptide NK3 antagonist. Brain penetrant	3.68497
Tripelennamine hydrochloride	histamine H1 antagonist	3.65965
Ciglitazone	Selective PPARgamma agonist	3.6537
Domoic acid	"Potent, selective kainate agonist"	3.64453
Spectinomycin dihydrochloride	Ribosomal protein synthesis inhibitor	3.63227
R(-)-Propylnorapomorphine hydrochloride	Highly potent and selective D2 dopamine receptor agonist	3.59695
Oxcarbazepine	sodium channel inhibition	3.55707
PH-797804	p38-beta inhibitor	3.55124
Nandrolone	Anabolic andogenic steroid	3.54345
Ipatasertib	AKT inhibitor	3.53195
K+ channel activator	K+ channel activator; antihypertensive	3.50388
LY-294,002 hydrochloride	PI3K, Selective PI 3-kinase inhibitor, Specific phosphatidylinositol 3-kinase (PI3K) inhibitor	3.49808
BD 1063 dihydrochloride	"Selective sigma1 ligand, putative antagonist"	3.49539
Lamivudine	HIV reverse transcriptase inhibition	3.47779
2,3-Dimethoxy-1,4-naphthoquinone	Redox cycling agent used to study role of ROS (reactive oxygen species)	3.46333
Quinapril HCl	Dopamine receptor agonist	3.45719
Tracazolate hydrochloride	GABA receptor modulator, Non-benzodiazepine anxiolytic which has a high differential between sedative and anxiolytic doses, Subtype-selective GABAA allosteric modulator	3.45549
8-Cyclopentyl-1,3-dipropylxanthine,DPCPX	A1 selective antagonist, Selective A1 adenosine receptor antagonist	3.44645
Calmidazolium chloride	Calmodulin antagonist, Potent inhibitor of calmodulin activation of phosphodiesterase; strongly inhibits calmodulin-dependent Ca2+-ATPase	3.41846
(RS)-3,4-DCPG	Potent systemically active anticonvulsant. Racemate of (R)-3,4,-DCPG (Cat. No. 1395)	3.40423
IB-MECA	A3 selective agonist, Selective A3 adenosine receptor agonist	3.39803
NADPH tetrasodium	Cofactor for many enzymes, including nitric oxide synthase	3.37538
Aniracetam	Desensitization inhibitor (AMPA > kainate), Increases ion conductance through AMPA glutamate receptors; reported to display anti-amnesic acitivty	3.32062
Gefitinib (Iressa)	"EGFR, Akt", EGFR, Orally active, selective EGFR inhibitor, inhibitor of epidermal growth factor receptors (EFGR) tyrosine kinase domain	3.31963
Retinoic acid	Endogenous retinoic acid receptor agonist. Also modulates PPARdelta, Induces caspase-dependent apoptosis	3.28657
A-315456	Selective alpha 1D-adrenoceptor antagonist	3.28601
Phorbol 12-myristate 13-acetate (PMA)	Activates protein kinase C in vivo and in vitro; strong NO promoter; promotes expression of iNOS in cultured hepatocytes;T lymphocyte activator	3.27685
Afuresertib	pan-AKT inhibitor	3.2634
Acefylline	Adenosine receptor antagonist	3.25415
Pyridostigmine iodid	Cholinesterase inhibitor, reversible cholinesterase inhibitor	3.24382
Moxalactam disodium salt	Bacterial transpeptidase inhibitor	3.23958
Cephradine	Semisynthetic cephalosporin antibiotic; interferes with cell wall synthesis	3.23869
Pimozide	Ca2+ channel antagonist; antipsychotic; D2 dopamine receptor antagonist, D2-like antagonist, Dopamine antagonist ?	3.22681
Alprostadil	Prostaglandin receptor agonist, Prostaglandin. Vasodilator and antiplatelet agent in vivo	3.21162
Yohimbine hydrochloride	Alpha antagonist, alpha 2-adrenergic receptors, alpha2 Adrenoceptor antagonist isolated from Cortnanthe johimbe	3.20185
Quinacrine dihydrochloride dihydrate	Monoamine oxidase (MAO) inhibitor; antimalarial, Monoamine oxydase inhibitor	3.17863
SKF 86466	Potent and selective alpha2 adrenoceptor antagonist	3.15536
(-)-[3R,4S]-Chromanol 293B	IKs blocker. Enantiomer of (Cat. No. 1412)	3.10577
Nitrendipine	Ca2+ channel blocker (L-type), Ca2+ channel blocker; antihypertensive, Calcium channel blocker	3.09098
Idazoxan hydrochloride	Alpha2 agonist, I2-imidazoline agonist; I1-imidazoline antagonist; alpha2-Adrenergic antagonist, alpha2 antagonist. Also I2 ligand	3.08418
RS 100329 hydrochloride	"Potent, subtype-selective alpha1A antagonist"	3.06173
CNQX	Potent AMPA/kainate antagonist	3.0607
Sobuzoxane	DNA topoisomerase II inhibitor; induces apoptosis	3.05142
BTO-1	Polo-like kinase (Plk) inhibitor	3.04352
Chloropyramine hydrochloride	H1 antagonist	3.042
Piroxicam	COX, Cyclooxygenase (COX) inhibitor, Cyclooxygenase inhibitor, Cyclooxygenase-1 (COX-1) inhibitor	3.01497
Cefotaxime sodium salt	Bacterial transpeptidase inhibitor, Broad spectrum third generation cephalosporin antibiotic; interferes with cell wall synthesis	3.00674
beta-Estradiol	Major estrogen sectreted by premenopausal ovary	2.97718
Vicriviroc Malate	CCR5(cellular coreceptor 5)	2.96963
Raloxifene hydrochloride	Estrogen receptor modulator; anti-estrogenic drug, Selective estrogen receptor modulator (SERM)	2.96263
Pioglitazone	Anti-diabetic	2.96253
Midodrine hydrochloride	Alpha adrenergic	2.96006
GBR-12909 dihydrochloride	Dopamine reuptake inhibitor, Selective DA uptake inhibitor. Also sigma ligand, Selective dopamine reuptake inhibitor	2.92612
Calpeptin	Calpain and cathepsin L inhibitor	2.9087
Estrone	Estrogen receptor agonist, Luteolytic estrogen produced by the corpus luteum	2.89705
Zuclopenthixol hydrochloride	dopaminergic receptor antagonist	2.88723
Betaxolol hydrochloride	Beta adrenergic antagonist, Selective beta1 adrenoceptor antagonist, Selective beta1 antagonist	2.86078
RS 67506 hydrochloride	5-HT4 partial agonist	2.85919
Hydroxyzine dihydrochloride	H1 antogonist	2.8584
SDZ SER 082 fumarate	Selective 5-HT2B/2C antagonist	2.82876
R(-)-Isoproterenol (+)-bitartrate	Sympathomimetic amine acting almost exclusively on beta adrenoceptors; bronchodilator; active enantiomer of Isoproterenol	2.81628
LDE225	Smo	2.78417
CB 1954	Prodrug activated by NAD(P)H quinone oxidoreductase-2	2.77494
Amphotericin B	Ergosterol ligand	2.76409
1,3-Dipropyl-8-phenylxanthine	A1 selective antagonist	2.74765
SKF 89626	D1 dopamine receptor agonist	2.72773
CGK 733	Selective inhibitor of ATR and ATM kinases	2.72762
Atropine sulfate,L-Hyoscyamine	Competitive antagonist at post-ganglionic synapses and on smooth muscle, Muscarinic acetylcholine receptor antagonist	2.72404
Ethacrynic acid	Na+ Cl- uptake inhibitor	2.72392
Reserpine	Inhibitor of vesicular monoamine transport, Inhibits vesicular catecholine and serotonin uptake	2.72375
RS 39604 hydrochloride	5-HT4 antagonist	2.71576
BMS 191011	Potent Maxi-K channel opener (BKCa, KCa1.1)	2.70627
N-Phenylanthranilic acid	Cl- channel blocker	2.68906
loxoprofen	Non-steroidal anti-inflammatory (NSAID) drug; analgesic	2.66577
PD 160170	Selective non-peptide NPY Y1 antagonist	2.66113
Cilnidipine	Ca2+ channel blocker (dual L/N-type), Slow-acting Ca2+ channel blocker; antihypertensive; vasodilator Does not inhibit PKC, calcium channe, dihydropyridine calcium channel blocker	2.65821
Trovafloxacin mesylate	Trovafloxacin mesylate is a broad spectrum antibiotic Trovafloxacin mesylate blocks the activity of DNA gyrase and topoisomerase IV, enzymes essential in the repliction, transcription, and repair of bacterial DNA	2.62941
CD 1530	Potent and selective RARgamma agonist	2.60709
Ciclopirox ethanolamine	Cell membrane proteins synthesis inhibitor	2.60519
Piperacillin sodium salt	Bacterial transpeptidase inhibitor	2.59204
Entacapone	catechol-O-methyl transferase inhibitor	2.57139
PI 828	PI 3-kinase inhibitor, more potent than LY 294002	2.57017
Atorvastatin	HMG-CoA reductase inhibition	2.5612
SSR 69071	"Potent, orally active human leukocyte elastase inhibitor"	2.55491
2`,3`-didehydro-3`-deoxythymidine,Stavudine	Nucleoside analog; inhibits HIV replication in vitro, nucleoside analog reverse transcriptase inhibitor	2.53653
5-Nonyloxytryptamine oxalate	Selective 5-HT1B agonist	2.53365
Daidzein	Arrests cell cycle in G1 phase, Isoflavonoid cytostatic agent that arrests the cell cycle at G1; inhibitor of mitochondrial aldehyde dehydrogenase	2.53169
Leflunomide	Dihydroorotate dehydrogenase inhibitor, Immunosuppressive; its metabolite, a malononitrile derivative, inhibits dihydroorotate dehydrogenase (in the de novo pyrimidine synthesis pathway) and several protein tyrosine kinases, Inhibitor of T and B cell proliferation	2.523
ARP 101	Inhibitor of MMP-2	2.52022
A 205804	Selective inhibitor of E-selectin and ICAM-1 expression	2.50058
Panthenol (D)	Antioxidant	2.48859
Potassium clavulanate	beta-lactamase inhibition	2.48057
Bepridil hydrochloride	Ca++ channel blocker, Non-selective Ca2+ channel blocker which stimulates the binding of 1,4-dihydropyridine-based drugs to Ca2+ channels; anti-anginal	2.47339
Benazepril hydrochloride	Angiotensin-converting enzyme (ACE) inhibitor, RAAS, non-sulfhydryl angiotensin-converting enzyme (ACE) inhibitor.	2.46161
Muscimol hydrobromide	GABA-A, GABA-C, Potent GABAA agonist	2.45664
Busulfan	through alkylation produces Guanine-Guanine intrastrand crosslinks	2.42813
1-Naphthyl PP1	Src family kinase inhibitor; also inhibits c-Abl	2.42644
CNQX disodium salt	Potent AMPA/kainate antagonist. More water soluble form of CNQX (Cat. No. 0190)	2.42261
L-694,247	5-HT1D agonist	2.40908
Fluconazole	fungal cytochrome P450 enzyme 14a-demethylase inhibitor	2.40288
(±)-PD 128,907 hydrochloride	D3 agonist (D3 greater than or equal to D2 > D4), Selective D3 dopamine receptor agonist	2.37327
Efaroxan hydrochloride	"alpha2 antagonist and I1, I3 ligand", I1 Imidazoline binding site antagonist	2.36828
2-TEDC	5-, 12-, 15-Lipoxygenase inhibitor	2.36332
Saclofen	Selective GABAB antagonist	2.36027
PRE-084 hydrochloride	Highly selective sigma1 agonist, Potent and highly selective sigma1 receptor agonist	2.35872
IRAK-1/4 Inhibitor I	A novel benzimidazole that is a potent inhibitor of interleukin-1 receptor-associated kinases 1/4 (IRAK 1/4)	2.35817
Pentoxifylline	Inhibits synthesis of tumor necrosis factor alpha (TNF-alpha); phosphodiesterase inhibitor, Phosphodiesterase inhibitor, Synthesis TNF alpha blocker	2.35691
PAC-1	Activator of procaspase-3; pro-apoptotic, Caspase 3 activator; apoptosis inducer	2.35243
(-)-Cytisine	Potent, selective neuronal nicotinic agonist	2.34331
1-(5-Isoquinolinylsulfonyl)-2-methylpiperazine dihydrochloride	Inhibitor of cyclic nucleotide dependent protein kinase (PKA) and protein kinase C (PKC), Protein kinase inhibitor	2.32825
Triamterene	Na+ channel blocker; diuretic, Non competitive aldosterone antagonist	2.3222
Minaprine dihydrochloride	Dopamine agonist, Acetylcholinesterase inhibitor, MAO inhibitor	2.31758
NU2058	Selective cyclin-dependent kinase-2 (CDK2) inhibitor	2.31365
Splitomicin	SIRT-2 inhibitor, Sir2p inhibitor	2.31329
Levamisole hydrochloride	Alkaline phosphatase inhibitor, Inhibits multiple mammalian alkaline phosphatases	2.28937
Guvacine hydrochloride	GABA uptake inhibitor, Specific GABA uptake inhibitor	2.28482
Isoxsuprine hydrochloride	beta adrenergic agonist	2.26898
Mephenesin	Muscle relaxant	2.26488
Pifithrin-mu	Anti-apoptotic; inhibits p53 binding to mitochodria as well as Bcl-xL and Bcl-2 proteins Does not affect transcriptional functions of p53, Inhibitor of p53-mitochondrial binding	2.25921
Procainamide hydrochloride	Alpha antagonist, Antinuclear antibodies, Anticholinergic, Na+ channel blocker and Class I anti-arrhythmic	2.24182
Fluoxetine hydrochloride	Selective serotonin reuptake inhibitor	2.23323
Tyrphostin 51	EGFR tyrosine kinase inhibitor	2.22261
A 61603 hydrobromide	alpha1A agonist	2.22181
SEW 2871	Cell-permeable, selective S1P1 receptor agonist	2.21691
2-Pyridylethylamine dihydrochloride	H1 receptor agonist	2.17173
B2,CPNQ	Prevents huntingtin-mediated proteosome dysfunction and reduces alpha-synuclein-mediated toxicity; promotes inclusion formation in cellular models of Huntington`s and Parkinson`s disease, SIRT2 inhibitor	2.166
Idazoxan hydrochloride	Alpha2 agonist, I2-imidazoline agonist; I1-imidazoline antagonist; alpha2-Adrenergic antagonist, alpha2 antagonist. Also I2 ligand	2.16191
Bambuterol hydrochloride	Beta2 adrenergic receptor agonist	2.15462
Alprenolol hydrochloride	Beta1 antagonist, Beta2 antagonist, beta Adrenoceptor antagonist	2.14218
Homatropine hydrobromide (R,S)	Muscarinic antagonist	2.13763
Isradipine	Ca2+ channel blocker (L-type), Calcium channel inhibitor	2.12687
Chloroxine	Antibacterial	2.12252
PD 169316	Potent, cell permeable and selective p38 MAP kinase inhibitor; nM potency	2.11437
Isradipine	Ca2+ channel blocker (L-type), Calcium channel inhibitor	2.10676
Nicergoline	Alpha agonist	2.10509
Linezolid	Linezolid is an oxazolidinine antimicrobial Linezolin is a weak, reversible, nonselective inhibitor of monoamine oxidase Linezolid binds to a site on the bacterial 23S ribosomal RNA of the 50S subunit and prevents the formation of a functional 70, NULL, bacteria protein synthesis inhibitor	2.07894
CGP 55845	Potent, selective GABAB antagonist	2.0786
Olopatadine hydrochloride	histamine H1 antagonist	2.03293
Naftopidil hydrochloride	Alpha1 agonist, Adrenergic receptor antagonist, adrenergic receptor, alpha1 Adrenoceptor antagonist; antihypertensive, alpha1 antagonist, alpha1-adrenergic receptor	2.02254
Nifedipine	Ca2+ channel blocker (L-type), L-type Ca2+ channel blocker; vasodilator, L-type Ca2+ channels blocker	2.01794
Tramadol hydrochloride	opioid partial µ agonist	2.00562
Leflunomide	Dihydroorotate dehydrogenase inhibitor, Immunosuppressive; its metabolite, a malononitrile derivative, inhibits dihydroorotate dehydrogenase (in the de novo pyrimidine synthesis pathway) and several protein tyrosine kinases, Inhibitor of T and B cell proliferation	1.99718
Procainamide hydrochloride	Alpha antagonist, Antinuclear antibodies, Anticholinergic, Na+ channel blocker and Class I anti-arrhythmic	1.99614
Vigabatrin	GABA transaminase inhibitor, Selective GABA transaminase (GABA-T) inhibitor; anticonvulsant	1.99059
SKF 77434 hydrobromide	D1 dopamine receptor agonist, Selective D1-like partial agonist	1.97737
Tetracycline hydrochloride	Ribosomal protein synthesis inhibitor	1.97072
Clomipramine hydrochloride	5-HT re-uptake inhibitor, Noradrenaline reuptake inhibitor, 5-HT reuptake inhibitor, Anticholinergic,D2 antagonist, Serotonin reuptake inhibitor; antidepressant	1.96203
SB 408124	Selective non-peptide OX1 antagonist	1.94025
6-Hydroxydopamine hydrochloride	Selective catecholaminergic neurotoxin	1.93877
Roscovitine	Potent, selective inhibitor of cyclin-dependent kinases (CDKs)	1.92938
N-p-Tosyl-L-phenylalanine chloromethyl ketone	Blocks LPS- or cytokine-induced activation of nuclear factor kB (NFkB), which, blocks the induction of iNOS and COX-2 transcription; blocks activation of pp70s6k by all mitogens	1.90356
Ketanserin tartrate hydrate	5-HT2 antagonist, 5-HT1 antagonist, 5-HT2A antagonist, Selective 5-HT2 serotonin receptor blocker, Selective 5-HT2A antagonist. Also antagonist at 5-HT1D	1.89926
TNP	TNP is a potent and selective IP6K inhibitor; less selective inhibitor of IP3K	1.89207
Anpirtoline hydrochloride	Highly potent 5-HT1B agonist. Also 5-HT3 antagonist	1.89065
GBR-12909 dihydrochloride	Dopamine reuptake inhibitor, Selective DA uptake inhibitor. Also sigma ligand, Selective dopamine reuptake inhibitor	1.88574
Ranitidine hydrochloride	H2 antagonist, Selective H2 antagonist	1.87775
Ritodrine hydrochloride	Beta2 agonist	1.86444
VUF 8430 dihydrobromide	"Potent, high affinity H4 agonist"	1.86281
5alpha-Pregnan-3alpha-ol-20-one	Positive allosteric modulator of GABA-A chloride channels	1.85014
Capecitabine(Xeloda)	Antimetabolites	1.84933
S(+)-Isoproterenol (+)-bitartrate	Standard selective beta agonist, Sympathomimetic amine acting almost exclusively on beta adrenoceptors; bronchodilator, Sympathomimetic amine acting almost exclusively on beta adrenoceptors; bronchodilator; less active enantiomer of Isoproterenol	1.84478
MG 624	Nicotinic acetylcholine receptor antagonist; selectively inhibits alpha-bungarotoxin sensitive receptors that contain the alpha7 subunit, alpha7 neuronal nicotinic receptor antagonist	1.84399
Nitrofurantoin	Bacterial DNA damage	1.84361
Meprylcaine hydrochloride	Monoamine oxidase inhibitor	1.8205
Hexahydro-sila-difenidol hydrochloride, p-fluoro analog	High affinity muscarinic acetylcholine receptor antagonist, but displays altered selectivity (M3 > M1 > M2)	1.79016
R-96544 hydrochloride	Potent, selective 5-HT2A antagonist	1.7826
Tetrindole mesylate	MAO-A inhibitor	1.75937
Tyrphostin 1	EGFR tyrosine kinase inhibitor	1.74725
Ceftazidime pentahydrate	Antibacterial	1.74562
Miconazole	Sterol 14-demethylase inhibitor	1.73146
Aminopurvalanol A	Cyclin-dependent kinase inhibitor	1.71058
Methoctramine tetrahydrochloride	Selective M2 muscarinic acetylcholine receptor antagonist	1.69834
8-(3-Chlorostyryl)caffeine	Selective A2A adenosine receptor antagonist	1.69244
MDL 28170	Cell permeable calpain I and II inhibitor	1.68415
Zamifenacin fumarate	Selective M3 antagonist	1.68179
Diethylenetriaminepentaacetic acid	Chelating agent, Zinc-dependent proteases carboxypeptidase A and aminopeptidase N inhibitor; chelating agent	1.68128
Estriol	Estrogen receptor agonist	1.68039
N-Methyllidocaine iodide	Enhances biosynthesis of phosphatidylinositol	1.65441
cis(+/-)-8-OH-PBZI hydrobromide	D3 dopamine receptor agonist	1.65319
Bupropion hydrochloride	Selective dopamine reuptake inhibitor; antidepressant, norepinephrine-dopamine reuptake	1.64805
Hexylcaine hydrochloride	Anaesthetic	1.63993
(-)-Scopolamine,n-Butyl-, bromide	Cholinergic receptor antagonist	1.63666
Griseofulvin	Enzymatic inductor	1.63588
Meclofenoxate hydrochloride	Acetylcholine precursor, Nootropic; cholinergic drug	1.62324
Galanthamine hydrobromide	Cholinesterase inhibitor, Cholinesterase inhibitor, Nicotinic receptor agonist	1.62324
Amisulpride	Dopamine Receptor, GHB receptor inhibition, Selective D2/D3 receptor antagonist; atypical antipsychotic agent, selective D2/D3 dopamine receptor antagonist and atypical antipsychotic	1.61543
Dipivefrin hydrochloride	Adrenergic agonist	1.61285
Dihydroergocristine mesylate	Partial alpha agonist. Non-selective	1.60421
S-Isopropylisothiourea hydrobromide	iNOS inhibitor, acts arginine binding site	1.60421
L 670596	Potent, selective thromboxane A2/prostaglandin endoperoxide antagonist	1.60078
BU224 hydrochloride	I2 Imidazoline receptor antagonist, Potent, selective I2 ligand. Putative antagonist	1.59666
Disopyramide phosphate	K+ channel modulator; anti-arrhythmic; cardiac depressant, Na+ channel blocker, Sodium channel blocker; class IA antiarrhythmic	1.5938
(-)-cis-(1S,2R)-U-50488 tartrate	Potent sigma receptor ligand	1.56112
Beclomethasone dipropionate	Corticosteroid	1.55432
Orphenadrine hydrochloride	H1 antogonist, Muscarinic acetylcholine receptor antagonist; H1 histamine receptor antagonist	1.55308
SB 205607 dihydrobromide	"""delta1 selective, high affinity non-peptide agonist"""	1.54641
(±)-p-Aminoglutethimide	Aromatase inhibitor, Steroidogenese inhibitor, Triiodothyronine synthesis inhibitor,Tyrosine synthesis inhibitor, Inhibitor of cytochrome P-450, Inhibits Cytochrome P450-dependent hydroxylation reactions that are necessary for aromatization	1.54291
Oxymetazoline hydrochloride	Partial alpha2A adrenoceptor agonist; agonist at serotonin 5-HT1A, 5-HT1B and 5-HT1D receptors and a mixed agonist-antagonist at 5-HT2C receptors, Partial alpha2A agonist, 5-HT1A agonist, 5-HT1B agonist,5-HT1D agonist, 5-HT1C mixed antagonist agonist, alpha1A agonist	1.53119
SNC-162	"Potent, selective non-peptide delta agonist"	1.53062
AIDA	Selective mGluR1 metabotropic glutamate receptor antagonist	1.51095
Tizanidine hydrochloride	alpha2-adrenoceptor agonist, Î±2 agonist	1.50775
MDL 105,519	High affinity NMDA glutamate receptor antagonist at the glycine site	1.50674
9-AC,ANTHRACENE-9-CARBOXYLIC ACID	Chloride transport inhibitor	1.50335
5-Fluorouracil	Thymidylate Synthase inibitor, Thymidylate synthetase inhibitor; leads to accumulation of cells in S phase	1.4986
ML 9 hydrochloride,ML-9	Myosin light chain kinase (MLCK) inhibitor, Myosin light chain kinase inhibitor	1.49164
Cilostazol	PDE, PDE3A inhibitor. Also adenosine uptake inhibitor, Specific type III phosphodiesterase (PDE) inhibitor	1.4859
Loperamide hydrochloride	Ca2+ channel antagonist, Meperidine congener which binds to opioid receptors; Ca2+ channel antagonist, Peripherally acting mu agonist. Also Ca2+ channel blocker	1.47187
Arecaidine propargyl ester tosylate	Muscarinic agonist, Potent muscarinic acetylcholine receptor agonist exhibiting a slight selectivity for M2 receptors	1.45284
Dimaprit dihydrochloride	Histamine H2 receptor agonist , Standard H2 selective agonist	1.44874
Nemadipine-A	An L-type calcium channel alpha1-subunit antagonist	1.43759
Ofloxacin	Fluorinated quinolone antibacterial; interferes with DNA synthesis, Topoisomerase II inhibitor	1.4296
Sulfanilamide	Inhibitor of folic acid biosynthesis, PABA	1.42932
Piroxicam	COX, Cyclooxygenase (COX) inhibitor, Cyclooxygenase inhibitor, Cyclooxygenase-1 (COX-1) inhibitor	1.39328
Alrestatin	Aldose reductase inhibitor	1.36937
MNITMT	Immunosuppressant	1.3567
Sulfadoxine	Inhibition of dihydropteroate synthase	1.35619
1,10-Phenanthroline monohydrate	Metalloprotease inhibitor; chelates iron, zinc and other divalent metals	1.35574
(R)-(-)-Apomorphine hydrochloride	Dopamine agonist; non-subtype-selective	1.34501
LOE 908 hydrochloride	Broad spectrum cation channel blocker; neuroprotective	1.33567
Florfenicol	Protein synthesis inhibitor	1.32946
Chlorhexidine	Detergent	1.32937
Sulfacetamide sodic hydrate	Inhibitor of folic acid synthesis	1.31672
Mepivacaine hydrochloride	Anaesthetic	1.3152
O-Methylserotonin hydrochloride	Nonselective serotonin receptor agonist that lacks affinity for the 5-HT3 receptor	1.30758
Zacopride hydrochloride	Highly potent 5-HT3 receptor antagonist. Also 5-HT4 agonist	1.30698
Betaxolol hydrochloride	Beta adrenergic antagonist, Selective beta1 adrenoceptor antagonist, Selective beta1 antagonist	1.29085
Hycanthone	DNA intercaling agent	1.26287
Butylparaben	Antimicrobial agent	1.24704
XL765	"PI3K, mTOR"	1.23815
LY 320135	Selective CB1 receptor antagonist/inverse agonist	1.23279
Ribavirin	Antiviral agent; its metabolite, ribavirin 5`-phosphate, is an inhibitor of inosine monophosphate (IMP) dehydrogenase, RNA/DNA synthesis inhibitor	1.22806
Acetylthiocholine chloride	Nicotinic acetylcholine receptor agonist; acetylcholinesterase substrate	1.21852
Pentylenetetrazole	CNS stimulant, GABA antagonist, Non-specific CNS stimulant; convulsant	1.2088
3-n-Propylxanthine	Weak competitive antagonist at both A1 and A2 adenosine receptors	1.2023
Desipramine hydrochloride	Adrenergic transport inhibitor, 5-HT transport inhibitor, Antidepressant	1.20117
Hyoscyamine (L)	Cholinergic	1.19572
KB-R7943 mesylate	Na+/Ca2+ exchange inhibitor (reverse mode)	1.19349
Digoxin	Na+ K+ ATPase inhibitor	1.19039
Dipyridamole	Adenosine metabolism inhibitor, Phosphodiesterase inhibitor, Adenosine transport inhibitor, Coronary vasodilator; adenosine transport inhibitor, PDE	1.18514
Gallamine triethiodide	M2 antagonist allosteric, M2 muscarinic acetylcholine receptor antagonist; muscle relaxant	1.1841
Alexidine dihydrochloride	Detergent	1.18319
Acetaminophen(Tylenol)	COX, Cyclooxygenase inhibitor, Cyclooxygenase inhibitor; may be selective for COX-3	1.17864
Methoxamine hydrochloride	Alpha adrenergic agonist, alpha1 Adrenoceptor agonist	1.17687
BADGE	PPARgamma antagonist	1.16985
D-cycloserine,L-Cycloserine	Blocks sphingosine biosynthesis by inhibition of ketosphinganine synthetase, Peptidoglycan synthesis inhibitor	1.16671
Clodronic acid	Matrix metalloproteinase 1 (MMP1) and collagenase inhibitor	1.1585
TMB-8 hydrochloride	Intracellular Ca2+ antagonist; inhibits calmodulin-sensitive Ca2+-ATPase activity; protein kinase C inhibitor	1.15587
2-Chloroadenosine	Adenosine receptor agonist with selectivity for A1 over A2	1.14542
Flucytosine(Ancobon)	DNA/RNA synthesis, Ergosterol synthesis inhibitor	1.13727
Wnt-C59	PORCN inhibitor	1.13726
Articaine hydrochloride	Na+ channel inhibitor	1.13615
VUF 5681 dihydrobromide	Potent H3 receptor silent antagonist	1.12352
SU 4312	Potent inhibitor of VEGFR tyrosine kinase, Vascular endothelial growth factor (VEGF) receptor protein tyrosine kinase 1/2 (KDR) and platelet derived growth factor (PDGF) receptor inhibitor	1.1225
Piperaquine tetraphosphate tetrahydrate	Piperaquine tetraphosphate tetrahydrate is an antimalarial agent highly active against chloroquine-resistant Plasmodium falciparum and Plasmodium vivax	1.1154
Clomiphene citrate (Z,E)	Antioestrogen, Gonad-stimulating agent	1.1041
Dosulepin hydrochloride	Tricyclic antidepressant	1.09187
AM580	Retinoic acid analog; RARalpha agonist	1.08102
Haloprogin	Antifungal agent	1.0776
YC-1	NO-independent guanylyl cyclase activator	1.07537
Isoniazid	Antibiotic	1.07079
Indomethacin	Anti-inflammatory; antipyretic and analgesic; blocks prostaglandin biosynthesis by inhibiting prostaglandin cyclooxygenase, Cyclooxygenase inhibitor, Cyclooxygenase inhibitor (COX-1 > COX-2)	1.06063
Primidone	Anticonvulsant, Potentiates GABAA receptor function, Sodium channel inhibitor	1.05889
Fosinopril	angiotensin converting enzyme inhibitor	1.05772
Carbimazole	Iodine oxidazing inhibitor	1.05716
PF-573228	PF-573228 is a focal adhesion kinase (FAK) inhibitor; Non-receptor tyrosine kinase inhibitor	1.05626
2-Chloro-2-deoxy-D-glucose	Analog of 2-fluoro-2-deoxyglucose	1.04742
Spiperone hydrochloride	5-HT2A antagonist. Also D2-like antagonist, D2 antagonist, Selective D2 dopamine receptor antagonist	1.0429
Nicorandil	KATP channel opener and NO donor	1.03587
Flunarizine dihydrochloride	Ca2+/Na+ channel blocker; vasodilator, Dual Na+/Ca2+ channel (T-type) blocker, Na+ channel blocker, Ca2+ antagonist, H1 antagonist	1.03073
Lisinopril	Converting enzyme inhibitor	1.02235
TMPH hydrochloride	Neuronal nicotinic receptor antagonist, Potent inhibitor of neuronal nicotinic receptors Subtype specific (alpha3/4 and beta 2/4 combinations)	1.00791
3-Bromo-7-nitroindazole	Nitric oxide synthase (NOS) inhibitor, Selective nNOS inhibitor	0.998006
XAV-939	Tankyrase inhibitor; inhibits wnt signaling, Wnt	0.995034
Pimozide	Ca2+ channel antagonist; antipsychotic; D2 dopamine receptor antagonist, D2-like antagonist, Dopamine antagonist ?	0.989063
(S)-(+)-Niguldipine hydrochloride	"alpha1 antagonist, L-type Ca2+ channel blocker"	0.985929
Dipyridamole	Adenosine metabolism inhibitor, Phosphodiesterase inhibitor, Adenosine transport inhibitor, Coronary vasodilator; adenosine transport inhibitor, PDE	0.979276
S(-)-Pindolol	Beta adrenergic receptor antagonist; vasodilator Non-selective 5-HT1 serotonin receptor ligand, beta3 partial agonist. More active enantiomer of pindolol (Cat. No. 0994)	0.977618
SC-58125	SC-58125 is a selective cyclooxygenase 2 (COX-2) inhibitor	0.974278
PMPA (NAALADase inhibitor)	GCP II inhibitor	0.972312
Nitrofural	Bacterial DNA damage	0.963795
Nordihydroguaiaretic acid from Larrea divaricata (creosote bush)	Lipoxygenase inhibitor	0.955299
Equilin	Estrogen	0.954316
Tyrphostin AG 835	EGFR-kinase inhibitor, Protein tyrosine kinase inhibitor	0.943864
Prenylamine lactate	Ca++ channel activator	0.939575
Idazoxan hydrochloride	Alpha2 agonist, I2-imidazoline agonist; I1-imidazoline antagonist; alpha2-Adrenergic antagonist, alpha2 antagonist. Also I2 ligand	0.939019
PDE5 inhibitor	PDE5 inhibitor	0.935741
RO4929097	gamma-Secretase	0.93399
3-Isobutyl-1-methylxanthine	Potent phosphodiesterase inhibitor; more active than theophylline at adenosine receptors	0.928433
L-2-aminoadipic acid	Glutamine synthetase inhibitor	0.915117
Tetrahydrozoline hydrochloride	Adrenergic, alpha-Adrenoceptor agonist; imidazoline binding site ligand; vasoconstrictor	0.906643
Granisetron	serotonin 5-HT3 receptor antagonist	0.899673
SB 205384	GABA-A receptor modulator selective for the alpha3beta2gamma2 subunit combination, GABAA receptor modulator; slows current decay	0.883172
Edrophonium chloride	Acetylcholinesterase inhibitor, Cholinergic, Cholinesterase inhibitor	0.872115
Chlorphensin carbamate	Muscle relaxant	0.871779
YM 90709	Interleukin-5 receptor antagonist	0.871306
Gemfibrozil	Lypolysis inhibitor, cholesterol modulator	0.870326
Carteolol hydrochloride	Beta adrenergic antagonist	0.86638
Sulindac	COX inhibitor; Anti-inflammatory, Cyclooxygenase inhibitor, Cyclooxygenase inhibitor (following metabolism to sulindac sulfide)	0.865288
R(+)-Butylindazone	Potent [K+, Cl-]-cotransport inhibitor that shows no side effects on the bumetanimide-sensitive [Na+, K+, Cl-]-cotransport system	0.860986
Cimaterol	beta agonist	0.855237
Purine synthesis inhibitor	Antimetabolite, Purine analog; purine synthesis inhibitor; immunosuppressant	0.849733
BP 897,DO 897/99	D3 antagonist, Partially selective D3 dopamine receptor agonist	0.839755
O-Phospho-L-serine	Competitive NMDA glutamate receptor antagonist with close structural similarity to L-glutamate	0.826568
GW 0742	"Highly selective, potent PPARdelta agonist"	0.82037
Diloxanide furoate	antiamoeboid	0.814509
SB 206553 hydrochloride	Potent 5-HT2C/5-HT2B serotonin receptor antagonist, Potent, selective 5-HT2C/5-HT2B antagonist. Orally active	0.806635
Sertaconazole nitrate	ergosterol synthesis inhibitor	0.806203
Epibestatin hydrochloride	Metallo-protease inhibitor; aminopeptidase inhibitor	0.79234
Sumatriptan succinate	5-HT1 receptor agonist, serotonin 5-HT1D/5-HT1B receptors agonist	0.783764
Glipizide	ATP-dependent K+ channel blocker	0.782468
Cilengitide	integrin αvβ3, αvβ5 and α5β1 inhibitor	0.77375
Rolipram	PDE4 inhibitor, Phosphodiesterase inhibitor, Selective cAMP-dependent phosphodiesterase (Type IV) cAMP-dependent inhibitor	0.76997
Clindamycin hydrochloride	Ribosomal protein synthesis inhibitor	0.768941
Tropanyl-3,5-dimethylbenzoate	5-HT3 antagonist	0.7574
Ebastine	Nonsedating histamine H1 receptor antagonist without cardiac side effects at 5X effective dose	0.753344
Cantharidic Acid	Protein phosphatase 1 (PP1) and 2A (PP2A) inhibitor	0.739587
Chloroquine diphosphate	Antimalarial; anti-amoebic; anti-inflammatory; binds strongly to double-stranded DNA, Heme polymerase inhibitor	0.738021
Furosemide	Na+ Cl- uptake inhibitor, Carbonic anhydrase inhibitor	0.733207
Ziprasidone hydrochloride monohydrate	Atypical antipsychotic; FDA approved for the treatment of schizophrenia, Dopamine D2/serotonin 5-HT2 antagonist	0.732998
Nialamide	Monoamine oxidase inhibitor	0.731054
Celecoxib	Celecoxib is a non-steroidal, anti-inflammatory drug (NSAID) and a cyclooxygenase-2 (COX-2) selective inhibitor, selective cyclooxygenase-2 inhibitor	0.73029
Dydrogesterone	Progestin	0.720506
13-cis-retinoic acid,Accutane	RAR-alpha, beta	0.706984
CCT 018159	Hsp90 inhibitor	0.705285
Nomifensine maleate	Dopamine reuptake inhibitor; antidepressant, Dopamine uptake inhibitor	0.704238
AG 494,Tyrphostin AG 494	Potent EGFR-kinase inhibitor, Protein tyrosine kinase inhibitor Inhibits EGF-receptor kinase activity	0.696547
GBR-12935 dihydrochloride	Dopamine reuptake inhibitor, Selective dopamine uptake inhibitor	0.694546
D 4476	Selective CK1 inhibitor. Also inhibits TGF-betaRI	0.651542
Captopril	Angiotensin-converting enzyme (ACE) inhibitor; antihypertensive, Angiotensive converting enzyme inhibitor, Leukotriene A4 hydrolase, Protease inhibitor, Angiogenesis inhibitor	0.639967
5-Carboxamidotryptamine maleate	5-HT1 agonist. Also has high affinity for 5-ht5A and 5-HT7, 5-HT7 Serotonin receptor agonist	0.636838
DCPIB	Selective blocker of VSAC/ICl,swell; inhibits glucose-stimulated insulin release	0.633867
Sulfinpyrazone	Uricosuric medicine	0.629184
(-)-Perillic acid	Interferes with activity of p21ras and other small G proteins by inhibiting post-translational cysteine isoprenylation	0.621494
BMY 7378 dihydrochloride	Partial 5-HT1A serotonin receptor agonist; alpha1D adrenoceptor antagonist, Selective alpha1D antagonist	0.612402
ZD 7114 hydrochloride	beta3 agonist	0.606255
Perindopril	ACE inhibitor	0.601547
O-1918	Silent antagonist for putative abnormal-CBD receptor	0.600315
THIP hydrochloride	GABA-A receptor agonist, with some GABA-C receptor agonist activity, GABAA agonist, GABAergic Agonist	0.580277
Mometasone furoate	Corticosteroid	0.577038
Moxonidine hydrochloride	I1 receptor and alpha2-adrenoceptor agonist (I1 > alpha2), Imidazoline receptor agonist, Selective alpha2A adrenoreceptor agonist; imidazoline binding site agonist; antihypertensive	0.574372
3-Tropanylindole-3-carboxylate methiodide	Potent, water soluble 5-HT3 serotonin receptor antagonist	0.574307
Methocarbamol	Muscle relaxant	0.568173
L-Tryptophan	Antidepressant; precursor of serotonin	0.560682
4-Chlorophenylguanidine hydrochloride	Urokinase inhibitor	0.558395
Fenspiride hydrochloride	Bradykinin antagonist, Serotonine antagonist, alpha-Adrenoceptor antagonist; NSAID	0.558023
Cinalukast	Potent, selective CysLT1 (LTD4) antagonist; orally active	0.554562
Octopamine hydrochloride	Adrenergic receptor agonist, Invertebrate biogenic amine: activates beta3 adrenoceptors, Neurotransmitter	0.553471
Altretamine	Antineoplastic	0.547068
Memantine hydrochloride	Antagonist of NMDA glutamate receptors; stimulates dopamine release, Dopaminergic agonist, Serotonergic receptor antagonist, NMDA receptor antagonist, NMDA antagonist; acts at ion channel site	0.539814
Aniracetam	Desensitization inhibitor (AMPA > kainate), Increases ion conductance through AMPA glutamate receptors; reported to display anti-amnesic acitivty	0.527394
Nifedipine	Ca2+ channel blocker (L-type), L-type Ca2+ channel blocker; vasodilator, L-type Ca2+ channels blocker	0.525411
Tetradecylthioacetic acid	Peroxisome proliferator-activated receptor (PPAR)-alpha agonist	0.518089
3-Tropanyl-3,5-dichlorobenzoate,MDL 72222	5-HT3 antagonist, Selective 5-HT3 serotonin receptor antagonist	0.517883
PD 123319 ditrifluoroacetate	Potent, selective non-peptide AT2 antagonist	0.51305
Norketamine hydrochloride	Potent, non-competitive NMDA antagonist	0.509636
Cimetidine	H2 antagonist, Imidazoline agonist	0.504255
Ro 20-1724	PDE4 inhibitor, Potent and selective cAMP phosphodiesterase inhibitor	0.494624
L-368,899 hydrochloride	Potent, non-peptide oxytocin receptor antagonist	0.491258
Ivermectin	GABA ligand	0.485371
Dorzolamide hydrochloride	Carbonic anhydrase inhibitor, carbonic anhydrase(CA)	0.484408
Etoricoxib	cyclooxygenase inhibitor	0.473749
FGIN-1-27,N,N-Dihexyl-2-(4-fluorophenyl)indole-3-acetamide	High affinity ligand for glial mitochondrial benzodiazepine receptors, Potent, specific ligand for mitochondrial DBI receptor	0.461531
Chloro-IB-MECA	A3 adenosine receptor agonist	0.460623
Darifenacin hydrobromide	Blocking the M3 muscarinic acetylcholine receptor	0.459392
Fenobam	Potent and selective mGlu5 antagonist, Potent, selective, noncompetitive glutamate mGluR5 receptor antagonist	0.45484
Nicardipine hydrochloride	Ca2+ channel antagonist, L-type Ca2+ channel antagonist; antihypertensive	0.446593
DL-p-Chlorophenylalanine methyl ester hydrochloride	Tryptophan hydroxylase inhibitor	0.444696
Fadrozole hydrochloride	nonsteroidal aromatase inhibitor	0.441183
Tosufloxacin hydrochloride	Antibiotic	0.439666
Methiothepin mesylate	5-HT autoreceptor antagonist, 5-HT1c antagonist, 5-HT release inhibitor electrical or K+ induced, 5-HT1E, 5-HT1F, 5-HT6, Has moderate affinity for 5-ht5 and high affinity for 5-ht6 and 5-HT7. Also antagonist at 5-HT1 and 5-HT2	0.439263
Antimycin A	Inhibitor of mitochondrial electron transport	0.427264
Nicorandil	KATP channel opener and NO donor	0.41925
(±)-HA-966	NMDA glutamate receptor antagonist which appears to act by competing with glycine at the glycine modulation site of the NMDA glutamate receptor	0.418389
DL-Buthionine-[S,R]-sulfoximine	Glutathione synthesis inhibitor	0.409832
Acetohexamide	Blocking of ATP-sensitive K+ channel, Stimulation of insulin release, ,, Stimulates insulin release	0.399437
Sisomicin sulfate	Ribosomal protein synthesis inhibitor	0.397179
Colistin sulfate	Performs membrane ionophores	0.394144
HomoAMPA	"Potent, highly selective mGlu6 agonist"	0.390607
SR-95639A dihydrochloride	M1 agonist receptor	0.387802
1,3,5-tris(4-hydroxyphenyl)-4-propyl-1H-pyrazole,PPT	Specific estrogen receptor alpha (ERalpha) agonist, Subtype-selective ERalpha agonist	0.36336
Cilostamide	PDE3 inhibitor, cGMP-inhibited phosphodieserase inhibitor (PDE III)	0.363286
Spaglumic acid	Selective mGlu3 agonist	0.345108
alpha-Methyl-5-hydroxytryptamine maleate	5-HT2 Serotonin receptor agonist, 5-HT2B agonist	0.340952
Iopamidol	Contrast molecule	0.335379
ZM 449829	Potent, selective JAK3 inhibitor	0.328942
Pancuronium bromide	Aminosteroidal neuromuscular blocking agent; skeletal muscle relaxant, Cholinergic receptor antagonist, mAChRs	0.327635
Nimodipine	Ca2+ channel blocker (L-type), Calcium channel blocker, Potent L-type Ca2+ channel antagonist	0.314321
Guggulsterone	Broad spectrum steroid receptor ligand. Antagonizes FXR and displays hypolipidaemic activity	0.309022
NO-711 hydrochloride	Potent and selective GABA uptake inhibitor, Selective inhibitor of GAT-1	0.303602
(±)-Methoxyverapamil hydrochloride	L-type Ca2+ channel antagonist	0.293619
Fexofenadine hydrochloride	H1 Histamine receptor antagonist, H1 receptor antagonist; non-sedating antiallergic agent, histamine H1-receptor antagonist	0.286146
NAS-181	Selective r5-HT1B antagonist. Active in vivo	0.285348
Troleandomycin	Ribosomal protein synthesis inhibitor	0.282235
SU 6656	Selective Src family kinase inhibitor	0.276931
Rifabutin	RNA-polymerase inhibitor	0.265589
SC 514	IKK-2 inhibitor; attenuates NF-kappaB-induced gene expression	0.264019
Ciprofloxacin hydrochloride hydrate	Topoisomerase I inhibitor	0.263269
Probenecid	Uric acid uptake inhibitor	0.259488
Cyproheptadine hydrochloride	5-HT antagonist, Histamine antagonist, 5-HT2 antagonist, 5-HT2 serotonin receptor antagonist	0.254397
Indatraline hydrochloride	Potent 5-HT uptake inhibitor. Also inhibits dopamine and noradrenalin uptake, Potent inhibitor of dopamine, norepinephrine and serotonin reuptake	0.251882
Ramipril	Angiotensin-converting enzyme inhibitor, RAAS	0.234817
Pifithrin-mu	Anti-apoptotic; inhibits p53 binding to mitochodria as well as Bcl-xL and Bcl-2 proteins Does not affect transcriptional functions of p53, Inhibitor of p53-mitochondrial binding	0.230776
Doxycycline hydrochloride	6-deoxytetracycline antibiotic; interferes with protein synthesis	0.22723
L-745,870 trihydrochloride	Highly selective D4 antagonist, Selective D4 dopamine receptor antagonist	0.224729
Mexiletine hydrochloride	Na+ channel blocker, Na+ channel blocker, antiarrhythmic agent, Sodium channel blocker	0.223617
Nimustine hydrochloride	Antineoplastic; bifunctional nitrosourea alkylating anticancer agent	0.216317
(±)-alpha-Lipoic Acid	Coenzyme needed for the activity of enzyme complexes such as those of pyruvate dehydrogenase and glycine decarboxylase	0.213723
Thioproperazine dimesylate	Dopamine antagonist	0.209119
N-Acetyltryptamine	Melatonin partial agonist (MT1/MT2). Also MT3 antagonist, Mixed agonist-antagonist at melatonin receptors	0.202266
AS 604850	selective PI3Kgamma inhibitor	0.201683
BIIE 0246 formate	"Potent, selective non-peptide NPY Y2 antagonist"	0.201309
Clofazimine	Antibacterial	0.200516
H 89 dihydrochloride	Protein kinase A inhibitor	0.195573
Propranolol hydrochloride	beta Adrenoceptor antagonist; cardiac depressant (anti-arrhythmic), beta antagonist	0.192556
L 655240	Potent, selective thromboxane A2/prostaglandin endoperoxide antagonist	0.189747
SB 218795	Non-peptide NK3 tachykinin receptor antagonist, Potent, selective non-peptide NK3 antagonist	0.178665
Josamycin	Ribosomal protein synthesis inhibitor	0.175954
Lansoprazole	Gastric proton pump inhibitor, H+ pump inhibitor, H+,K+-ATPase inhibitor	0.148248
Thalidomide	Selective inhibitor of the biosynthesis of tumor necrosis factor a (TNF-alpha); angiogenesis inhibitor, TNF-alpha synthesis inhibitor	0.1469
CP-66713	CP-66713 is an adenosine A2 receptor antagonist	0.143878
DY131	Agonist selective for estrogen-related receptors ERRbeta and ERRgamma	0.127536
Linopirdine dihydrochloride	KCNQ channel blocker, Stimulates release of acetylcholine and other neurotransmitters; cognitive enhancer	0.109528
MNS	Src and Syk kinase inhibitor; prevents phosphorylation and cytoskeletal association of GPIIb/IIIa and talin	0.103792
Raclopride	Potent, selective D2/D3 antagonist, Selective D2 dopamine receptor antagonist, selective dopamine D1/D2 receptors antagonist	0.0909337
RS 56812 hydrochloride	5-HT3 partial agonist	0.0880166
Ipsapirone	Selective 5-HT1A agonist, partial 5-HT1A agonist	0.0771635
Dihydrokainic acid	Non-transportable glutamate analog that blocks glutamate receptors	0.071362
Aripiprazole	Antipsychotic	0.0712421
SIB 1757	Highly selective mGlu5 antagonist	0.0661723
PG-9 maleate	Presynaptic cholinergic modulator	0.064503
Cyclosporin A	IL 2 synthesis inhibitor, Calcineurine phosphatase inhibitor	0.0608796
U-69593	Selective kappa opioid receptor agonist	0.057901
1-BCP	Modulates AMPA-mediated responses	0.0567498
CyPPA	CyPPA is a positive modulator of small conductance Ca2+-activated K2+ channels; selective for SK3 and SK2	0.0475564
Modafinil	increase the levels of various monoamines, namely; dopamine in the striatum and nucleus accumbens, noradrenaline in the hypothalamus and ventrolateral preoptic nucleus, and serotonin in the amygdala and frontal cortex.	0.0340499
Disopyramide phosphate	K+ channel modulator; anti-arrhythmic; cardiac depressant, Na+ channel blocker, Sodium channel blocker; class IA antiarrhythmic	0.0263295
Verapamil hydrochloride	Alpha1 antagonist, Ca2+ channel modulator, Ca2+ channel blocker (L-type), L-type Ca2+ channel modulator; adrenoceptor antagonist; antiarryhthmic; cardiac depressant; coronary vasodilator	0.0221839
Dilazep dihydrochloride	Adenosine uptake inhibitor	0.0208642
N2-Ethyl-2`-deoxyguanosine	N2-Et-dG, an adduct between DNA and the first metabolite of ethanol (acetaldehyde), strongly blocks transcription by RNA polymerases (RNAPs), including mammalian RNAPII and yeast RNAPII, E coli RNAP, as well as T7 RNAP	0.0176203
Tomoxetine	Norepinephrine reuptake blocker	0.0117598
Hexachlorophene	Antibacterial	0.000181583
Isopropamide iodide	Anticholinergic	-0.00189675
Paroxetine maleate	5-HT uptake inhibitor, Highly potent and selective 5-HT uptake inhibitor, Selective serotonin reuptake inhibitor; antidepressant Sold with permission of GlaxoSmithKline Actual molecular weight = 37483 to account for 1/2 mole of water	-0.0083233
2-Chloropyrazine	heterocyclic aromatic organic compound	-0.0101774
SCH-28080	H+,K+-ATPase inhibitor, Potent inhibitor of gastric H+ and K+-ATPase	-0.0141385
SM-21 maleate	Presynaptic cholinergic modulator	-0.0141385
Spironolactone	Competitive antagonist of the cytoplasmic aldosterone receptor; diuretic	-0.0173479
cis-(Z)-Flupenthixol dihydrochloride	Dopamine receptor antagonist; antipsychotic	-0.0185881
YM 976	PDE4 inhibitor, Phosphodiesterase type IV (PDE4) inhibitor Exhibits anti-inflammatory activity without emesis	-0.0279417
Cyproterone acetate	Androgen antagonist; synthetic steroid	-0.0432745
13-cis-retinoic acid,Accutane	RAR-alpha, beta	-0.0463036
Taurine	Non-selective endogenous agonist at glycine receptors	-0.0534592
FPL 55712	Leukotriene receptor antagonist	-0.0550884
Quinelorane dihydrochloride	D2 Dopamine receptor agonist; 2-aminopyridine analog of Quinpirole	-0.0624795
Triamcinolone	Synthetic glucocorticoid agonist; inducer of gene expression and apoptosis	-0.0639958
Isoflupredone acetate	Corticosteroid	-0.0769025
Formoterol fumarate	ß2-agonist	-0.085503
Acetohexamide	Blocking of ATP-sensitive K+ channel, Stimulation of insulin release, ,, Stimulates insulin release	-0.0867804
N-Acetyl-DL-homocysteine Thiolactone	Disulfure bridge breaker	-0.0912433
7-Nitroindazole	Non-selective NOS inhibitor, Selective inhibitor of brain nitric oxide synthase	-0.0937991
Fenbufen	Cyclooxygenase inhibitor	-0.100052
Gestrinone	Androgenic steroid	-0.102929
EO 1428	Selective inhibitor of p38alpha and p38beta2	-0.113429
Dicumarol	Vitamin K antagonist	-0.114722
Enilconazole	Ergosterol synthesis inhibitor	-0.115769
(E)-4-amino-2-butenoic acid	Potent GABA-C receptor agonist	-0.118994
U-73122	PLC, A2	-0.12045
Chlorprothixene hydrochloride	D2 dopamine receptor antagonist; blocks a subset of GABA-A receptors in rat cortex that is also blocked by clozapine	-0.122517
Nifenazone	Cyclooxygenase inhibitor	-0.129105
(-) -Levobunolol hydrochloride	Adrenergic beta antagonist	-0.144523
N-Acetyltryptamine	Melatonin partial agonist (MT1/MT2). Also MT3 antagonist, Mixed agonist-antagonist at melatonin receptors	-0.157315
SNC 80	Highly selective non-peptide delta agonist	-0.162287
Melengestrol acetate	Progestin	-0.165422
Suprofen	Cyclooxygenase inhibitor	-0.165596
Oxotremorine methiodide	Muscarinic agonist, Nonselective muscarinic acetylcholine receptor agonist	-0.166443
Compound W	gamma-secretase inhibitor	-0.167095
Aurothioglucose	Potent PKC iota - Par6 interaction inhibitor; Disrupts a rac1 signaling pathway required for growth of a cancer cell line	-0.170118
Mafenide hydrochloride	Inhibitor of folic acid biosynthesis	-0.173363
Cilastatin sodium	Dipeptidase inhibitor	-0.174198
Moxifloxacin	bacterial topoisomerase II (DNA gyrase) and topoisomerase IV inhibitor	-0.175591
L-Cysteinesulfinic acid	NMDA and mGlu agonist, Putative excitatory amino acid neurotransmitter	-0.177091
SR 27897	Potent and selective CCK1 antagonist	-0.177483
Pargyline hydrochloride	MAO inhibitor, relatively selective for MAO-B, Monoamine oxidase inhibitor	-0.177915
Atropine methyl nitrate	Competitive muscarinic acetylcholine receptor antagonist, Muscarinic acetylcholine receptor antagonist	-0.185414
Oxymetazoline hydrochloride	Partial alpha2A adrenoceptor agonist; agonist at serotonin 5-HT1A, 5-HT1B and 5-HT1D receptors and a mixed agonist-antagonist at 5-HT2C receptors, Partial alpha2A agonist, 5-HT1A agonist, 5-HT1B agonist,5-HT1D agonist, 5-HT1C mixed antagonist agonist, alpha1A agonist	-0.196124
Cinoxacin	Quinolone antibacterial; enzyme inhibitor, Topoisomerase II inhibitor	-0.209036
FR 139317	Highly potent, selective ETA antagonist	-0.215887
Tiabendazole	Microtubule inhibitor	-0.216641
1-(2-Methoxyphenyl)piperazine hydrochloride	Selective 5-HT1 serotonin receptor agonist	-0.220623
Phenformin hydrochloride	Neoglucogenese inhibitor	-0.232541
Droxinostat	HDAC, HDAC , HDAC3, HDAC6, and HDAC8	-0.24805
N-Acetyl-L-Cysteine	Amino acid analog that partially improves neuronal survival following transient forebrain ischemia	-0.254728
Clonixin Lysinate	Non-steroidal anti-inflammatory agent	-0.259536
PAC-1	Activator of procaspase-3; pro-apoptotic, Caspase 3 activator; apoptosis inducer	-0.260553
Chlorcyclizine hydrochloride	Histamine antagonist	-0.289764
Diclazuril	coccidiostat	-0.314903
cRaf1 kinase inhibitor	Potent, selective c-Raf1 kinase inhibitor, cRaf1 kinase inhibitor	-0.31713
Rifaximin	Antibiotic	-0.320857
(RS)-Atenolol	Selective beta1 adrenoceptor antagonist; antihypertensive; antianginal; antiarrhythmic, beta1 antagonist	-0.324998
3-alpha,21-Dihydroxy-5-alpha-pregnan-20-one	Positive allosteric modulator of GABA-A receptors	-0.327867
Ziprasidone hydrochloride monohydrate	Atypical antipsychotic; FDA approved for the treatment of schizophrenia, Dopamine D2/serotonin 5-HT2 antagonist	-0.329573
Metaproterenol sulfate, orciprenaline sulfate	Beta-adrenergic agonist	-0.332689
Iodoacetamide	Alkylating reagent for cysteine and histidine residues in proteins; irreversible protein inhibitor	-0.336471
Oxprenolol hydrochloride	Adrenergic receptor antagonist	-0.340276
Phenoxybenzamine hydrochloride	Adrenergic receptor antagonist	-0.341255
TC 2559 difumarate	Selective partial agonist at alpha4beta2 receptors	-0.35659
Piribedil maleate	Dopamine agonist, Dopaminergic agonist, Non-selective dopamine receptor agonist	-0.359632
GW 6471	PPARalpha antagonist	-0.363286
ICI 192,605	Potent thromboxane A2/TP receptor antagonist	-0.374345
YS-035 hydrochloride	Inhibits K+ outward/pacemaker current, L-type Ca2+ channel blocker; verapamil derivative	-0.378495
Halofantrine hydrochloride	Antimalarial	-0.379729
Eupatorin	Eupatorin acts as an antiproliferative in cells expressing the CYP1A- family It induces G2/M block follow by apoptosis in cells expressing the CYP1A- family	-0.384675
Clinafloxacin	Topoisomerase inhibitors/quinolones/(inhibitsDNA replication)	-0.388278
T0070907	Highly potent and selective PPARgamma antagonist, T0070907 is very similar in structure and activity to the PPARgamma antagonist GW9662 T0070907 is more potent and has higher selectivity for PPAR-gamma over all other subtypes (about 800-fold)	-0.389148
trans-Triprolidine hydrochloride	H1 antagonist, Potent H1 histamine receptor antagonist, Standard H1 antagonist, highly potent	-0.391195
Ketanserin tartrate hydrate	5-HT2 antagonist, 5-HT1 antagonist, 5-HT2A antagonist, Selective 5-HT2 serotonin receptor blocker, Selective 5-HT2A antagonist. Also antagonist at 5-HT1D	-0.395266
Letrozole	Aromatase, Aromatase inhibitor	-0.400972
Clofibrate	Antihyperlipoproteinemic; increases lipoprotein lipase activity, thus enhancing the rate of intravascular catabolism of ULDL to IDL and LDL	-0.414315
Triflupromazine hydrochloride	D2 dopamine receptor antagonist; phenothiazine antipsychotic, Dopaminergic antagonist ?	-0.416987
Trequinsin hydrochloride	Phosphodiesterase III (PDE III) inhibitor, Ultrapotent inhibitor of PDE3	-0.422001
Megestrol acetate	Progesterone receptor agonist	-0.426001
Pentylenetetrazole	CNS stimulant, GABA antagonist, Non-specific CNS stimulant; convulsant	-0.43624
Omeprazole	H+,K+-ATPase inhibitor, Non competitive ATPase H+ pump inhibitor	-0.451035
Cilostazol	PDE, PDE3A inhibitor. Also adenosine uptake inhibitor, Specific type III phosphodiesterase (PDE) inhibitor	-0.4555
MRS 1845	Potent SOC inhibitor; blocks capacitative Ca2+ entry	-0.463166
Neomycin sulfate	Ribosomal protein synthesis inhibitor	-0.463186
Danazol	Estrogen antagonist	-0.473941
Meloxicam	Cyclooxygenase inhibitor	-0.480481
Oxolinic acid	Quinolone antibacterial; DNA gyrase inhibitor, Topoisomerase II inhibitor	-0.482411
Nitrendipine	Ca2+ channel blocker (L-type), Ca2+ channel blocker; antihypertensive, Calcium channel blocker	-0.487558
Tetramisole hydrochloride	Alkaline phosphatase inhibitor, Inhibits various mammalian alkaline phosphatases (ie, liver, kidney, placenta, bone and tumor)	-0.490818
2`,3`-didehydro-3`-deoxythymidine,Stavudine	Nucleoside analog; inhibits HIV replication in vitro, nucleoside analog reverse transcriptase inhibitor	-0.492635
(-)-Sulpiride,(S)-(-)-Sulpiride	D2 dopamine receptor antagonist; antipsychotic, Standard selective D2-like antagonist	-0.495654
Gabazine bromide,SR-95531	Antagonist GABA, Specific GABA-A receptor antagonist; does not affect GABA-transaminase or glutamate-decarboxylase activities	-0.503181
SC 19220	EP1 Prostanoid receptor antagonist, Selective EP1 receptor antagonist	-0.525573
PK 11195	Antagonist at peripheral benzodiazepine receptors, Peripheral benzodiazepine receptor antagonist	-0.527062
ST 91	"alpha2 agonist, putative alpha2C agonist"	-0.527204
SB 228357	5-HT2C/2B antagonist/inverse agonist	-0.528254
(±)-Quinpirole dihydrochloride	Selective D2-like agonist, Selective D2-like dopamine receptor agonist which possesses some activity at D3 dopamine receptors, Selective D2-like dopamine receptor agonist with some selectivity for D3 sites	-0.531526
ICI 215,001 hydrochloride	beta3 agonist	-0.532945
Fenoldopam hydrochloride	Peripheral D1 dopamine receptor agonist, Selective D1-like partial agonist	-0.550377
Cisplatin	Induces intrastrand DNA crosslinks; effects are regulated by kinases, phosphatases and Ca2+/calmodulin	-0.564992
Duvelisib	PI3K inhibitor	-0.567516
NNC 55-0396	Selective T-type calcium channel inhibitor	-0.569262
BIBU 1361 dihydrochloride	Selective inhibitor of EGFR-kinase	-0.573956
CP-101537	CP-101537 is a MMP inhibitor, candidate drug for myocardial infarction therapy, and antibacterial	-0.574528
Promazine hydrochloride	D2 dopamine receptor antagonist; phenothiazine antipsychotic, Dopamine receptor antagonist	-0.579946
Cyanopindolol hemifumarate	5-HT1A/1B antagonist. Also beta-adrenergic antagonist	-0.581725
(+)-Bicuculline	Potent GABAA antagonist	-0.590842
FSCPX	Irreversible A1 adenosine receptor antagonist	-0.59958
L-Quisqualic acid	AMPA/group I mGlu agonist, Active enantiomer of quisqualic acid; excitatory amino acid at glutamate receptors; anthelmentic agent	-0.600342
SP 600125,SP600125	JNK, Novel and selective JNK inhibitor, Selective c-Jun N-terminal kinase (c-JNK) inhibitor	-0.60321
MK-886	Potent and specific inhibitor of leukotriene biosynthesis	-0.606064
4-Amino-1,8-naphthalimide	Poly(ADP-ribose) polymerase (PARP) inhibitor	-0.612842
Trolox	Antioxidant	-0.615191
2`-MeCCPA	Very selective and potent A1 receptor agonist	-0.619372
Nafcillin sodium salt monohydrate	Bacterial transpeptidase inhibitor	-0.619971
OBAA	Phospholipase A2 inhibitor	-0.62891
Brivanib alaninate	VEGFR2/FGFR1 inhibitor	-0.629831
alpha-Lobeline hydrochloride	Neuronal nicotinic acetylcholine receptor agonist, Nicotinic agonist	-0.637867
OXETHAZAINE,Oxethazaine	Na+ channel blocker	-0.64193
Oleic Acid	Activates protein kinase C in hepatocytes; uncouples oxidative phosphorylation	-0.64327
KRM-III	KRM-III is an inhibitor of T cell antigen receptor (TCR), an inhibitor of phorbol myristate acetate (PMA) /ionomycin-induced nuclear factor of activated T cells (NFAT) activation and T cell proliferation	-0.643756
Brivanib	VEGFR2/FGFR1 inhibitor	-0.66544
Stanozolol	Anabolic steroid	-0.677214
HA 1100 hydrochloride	Cell-permeable, selective Rho-kinase inhibitor	-0.679216
FR 122047 hydrochloride	Cyclooxygenase (COX-1) inhibitor	-0.684047
PD 98,059	MEK, Specific inhibitor of MEK, Specific inhibitor of the activation of mitogen-activated protein kinase kinase (MAPKK)	-0.695698
4-Acetyl-1,1-dimethylpiperazinium iodide	Nicotinic agonist	-0.703419
AZD2281(Olaparib)	PARP	-0.723305
Ozagrel hydrochloride	Selective thromboxane A2 synthetase inhibitor, Thromboxane synthase inhibitor , thromboxane A2 synthetase	-0.731765
Fenoterol hydrobromide	Beta adrenergic agonist, Beta2-adrenoceptor agonist; bronchodilator	-0.743904
CP-31398 dihydrochloride hydrate	CP-31398 dihyrochloride hydrate is a p53 stabilizer; apoptosis inducer	-0.747003
Cefazolin sodium salt	Bacterial transpeptidase inhibitor, Semi-synthetic antibiotic; interferes with cell wall synthesis	-0.747868
Phthalylsulfathiazole	Inhibitor of folic acid synthesis	-0.749582
Dicyclomine hydrochloride	Anticholinergic, Competitive muscarinic acetylcholine receptor antagonist	-0.752911
(S)-propranolol hydrochloride	Active beta-adrenoceptor receptor blocking enantiomer; 5-HT1 serotonin receptor antagonist, Beta-adrenergic blocking agent , beta antagonist. More active enantiomer of propranolol (Cat. No. 0624)	-0.753618
4-Hydroxyphenethylamine hydrochloride,TYRAMINE	Dopamine receptor agonist	-0.759561
3`-Azido-3`-deoxythymidine,Zidovudine, AZT	Reverse transcriptase inhibitor; active against HIV-1 virus, Transcriptase reverse inhibitor	-0.760447
Cyclophosphamide	Cancer chemotherapeutic; cross-links DNA, Phosphoramide mustard (metabolite) forms DNA crosslinks between and within DNA strands at guanine N-7 positions	-0.763631
Metrazoline oxalate	Potent and selective imidazoline binding site ligand	-0.765776
BHQ	Inhibitor of SERCA ATPase	-0.780071
Irsogladine maleate	PDE4 inhibitor; antiulcer agent, selective PDE4 inhibitor which also enhances gap junction intercellular communication	-0.783077
R(-)-Me5	Potent sodium channel antagonist	-0.811857
Co 101244 hydrochloride	Highly selective NR2B antagonist	-0.820573
6-Nitroso-1,2-benzopyrone	Poly(ADP-ribose) polymerase (PARP) ligand which preferentially destabilizes one of the two zinc-fingers inactivating the enzyme	-0.82119
Benzylpenicillin sodium	Peptidoglycan synthesis inhibitor	-0.822955
Meptazinol hydrochloride	Opiate receptor agonist	-0.833431
Ibudilast	PDE inhibitor (non-selective), Phosphodiesterase IV (PDE IV) inhibitor, phosphodiesterase inhibitor	-0.843815
L-741,626	High affinity D2 antagonist, Selective D2 dopamine receptor antagonist	-0.845681
Apigenin	Arrests cell cycle at G2/M phase, P450, Protein kinase inhibitor	-0.848612
(-)-alpha-Methylnorepinephrine	Active enantiomer; adrenoceptor agonist; vasoconstrictor; antihypertensive	-0.85274
CGS 20625	Selective central benzodiazepine receptor partial agonist	-0.860725
Cyclobenzaprine hydrochloride	5-HT2 serotonin receptor antagonist	-0.868784
PD 158780	Potent ErbB receptor family inhibitor	-0.876186
Oxfendazol	Anti-helminthic	-0.88449
Piromidic acid	Topoisomerase II inhibitor	-0.887482
Thiolactomycin	Inhibits bacterial, not eukaryotic, myristate synthesis Effective as antitrypanosomal and antimalarial	-0.893206
Letrozole	Aromatase, Aromatase inhibitor	-0.897575
Methyldopate hydrochloride	Adrenergic receptor agonist	-0.898679
Rilmenidine hemifumarate	alpha2 agonist. Also I1 ligand	-0.901173
Thiocolchicoside	GABA agonist ?	-0.907257
Exemestane	aromatase Inhibitors , aromatase enzyme	-0.914996
Digitoxigenin	Na+ K+ ATPase inhibitor	-0.917635
13-cis-retinoic acid,Accutane	RAR-alpha, beta	-0.919427
Amitriptyline hydrochloride	Alpha 1 antogonist, Anticholinergic, Histaminic antagonist,Serotonine uptake inhibitor, Noradrenaline uptake inhibitor, Tricyclic antidepressant	-0.922957
Dofetilide	Dofetilide is a Class III antiarrhythmic and hERG channel blocker Dofetilide selectively blocks the rapid component of the delayed rectifier outward potassium current (IKr)	-0.930879
Atorvastatin calcium salt trihydrate	Atorvastatin calcium salt trihydrate is a specific inhibitor of HMG-CoA reductase HMG-CoA reductase is the enzyme that catalyzes the conversion of HMG-CoA to mevalonate, an early step in chlesterol biosynthesis Atorvastatin is used in the treatment	-0.932966
3-(1H-Imidazol-4-yl)propyl di(p-fluorophenyl)methyl ether hydrochloride	H3 Histamine receptor antagonist	-0.939019
Gliquidone	Anti-diabetic	-0.939019
YM 976	PDE4 inhibitor, Phosphodiesterase type IV (PDE4) inhibitor Exhibits anti-inflammatory activity without emesis	-0.951607
Flutamide	Androgenic receptor antagonist, Non-steroidal anti-androgen	-0.956125
(S)-SNAP 5114	GABA uptake inhibitor	-0.958862
Tasquinimod	S100A9 inhibitor	-0.959213
GW 311616 hydrochloride	"Potent, selective human leukocyte elastase inhibitor"	-0.961613
GR 127935 hydrochloride hydrate	Potent, selective 5-HT1B/1D antagonist, Selective 5-HT1B/1D serotonin receptor antagonist	-0.965062
Rosiglitazone Hydrochloride	PPARs activation	-0.966962
Donepezil hydrochloride	mAChRs	-0.967172
LY2835219	CDK4/6 inhibitor	-0.969599
Naloxone hydrochloride	Broad spectrum opioid antagonist, Opiate antagonist	-0.973202
Doxepin hydrochloride	Adrenaline uptake inhibitor, Alpha1 antagonist, H1 antagonist,Anticholinergic, Antidepressant; antipruritic	-0.987343
(-)-Epinephrine bitartrate	Endogenous hormone and neurotransmitter	-0.988833
Ro 20-1724	PDE4 inhibitor, Potent and selective cAMP phosphodiesterase inhibitor	-0.990411
L-Cysteinesulfinic acid	NMDA and mGlu agonist, Putative excitatory amino acid neurotransmitter	-0.994569
COX inhibitor	COX	-0.995792
Fexofenadine hydrochloride	H1 Histamine receptor antagonist, H1 receptor antagonist; non-sedating antiallergic agent, histamine H1-receptor antagonist	-0.998528
Genistein	Cytotoxic inhibitor of tyrosine kinase and topoisomerase II kinase, EGFR kinase inhibitor. Also estrogen and PPARgamma ligand	-1.01049
AQ-RA 741	Selective, high affinity M2 antagonist	-1.01095
Benserazide hydrochloride	" Dopamine, AAAD", DOPA decarboxylase inhibitor, Peripheral decarboxylase inhibitor	-1.01248
L-Canavanine	Naturally occurring L-amino acid Selective inhibitor of inducible nitric oxide synthase (iNOS)	-1.01336
Etretinate	keratolytic agents	-1.01523
Cisplatin	Potent pro-apoptotic anticancer agent; activates caspase-3	-1.04984
GS 39783	Positive modulator at GABAB receptors	-1.0656
Dropropizine (R,S)	Cough suppressant	-1.07334
Mephetyl tetrazole	Potent and selective Kv15 potassium channel blocker	-1.07646
Metolazone	Inhibitor of thiazide-sensitive Na+/Cl- cotransporter; antihypertensive; moderate loop diuretic	-1.08279
Indatraline hydrochloride	Potent 5-HT uptake inhibitor. Also inhibits dopamine and noradrenalin uptake, Potent inhibitor of dopamine, norepinephrine and serotonin reuptake	-1.09169
SR 142948	Highly potent NT receptor antagonist	-1.0973
NBQX disodium salt	Neuroprotective AMPA/kainate glutamate receptor antagonist; water soluble salt of NBQX , Potent AMPA antagonist. More water soluble form of NBQX (Cat. No. 0373)	-1.0974
Droperidol	Alpha adrenergic antagonist, 5-HT antagonist, Dopamine antagonist	-1.09792
MRS 1334	Potent, highly selective hA3 antagonist	-1.10772
Aminopurine, 6-benzyl	Inhibitor of respiratory kinase in plants	-1.10965
Odanacatib	Cathepsin K inhibitor	-1.11352
Acitretin	binds to nuclear receptors that regulate gene transcription	-1.11608
L-803,087 trifluoroacetate	Potent and selective sst4 agonist	-1.12386
(6R)-5,6,7,8-Tetrahydro-L-biopterin hydrochloride	Tyrosine & tryptophan hydroxylase, NOS	-1.12743
N-Acetyl-5-hydroxytryptamine	Immediate precursor of melatonin	-1.12933
BW 723C86 hydrochloride	5-HT2B agonist, 5-HT2B serotonin receptor agonist	-1.13391
m-Chlorophenylbiguanide hydrochloride	5-HT3 serotonergic receptor agonist, Potent and specific 5-HT3 agonist	-1.13671
Thiethylperazine dimalate	Adrenergic antagonist, Dopaminergic receptor antagonist	-1.14116
Ipratropium bromide	Muscarinic acetylcholine receptor antagonist; bronchodilator	-1.14332
CGS 9343B	Calmodulin antagonist	-1.15153
GR 159897	Non-peptide, potent NK2 antagonist	-1.15964
BRL 54443 maleate	Potent 5-HT1E/1F serotonin receptor agonist, Potent 5-ht1E/F agonist	-1.15983
Mibefradil dihydrochloride	Ca2+ channel blocker (T-type), T-type Ca2+ channel blocker	-1.16485
Amcinonide	Corticosteroid	-1.16921
Imipramine hydrochloride	5-HT transport inhibitor, Noradrenaline transport inhibitor, Tricyclic antidepressant; blocks reuptake of serotonin and norepinephrine	-1.17647
ADN polymerase inhibitor	ADN polymerase inhibitor, Antiviral agent	-1.18065
Febuxostat	XAO	-1.18325
MRS 1754	Selective A2B antagonist	-1.18663
Fluphenazine dihydrochloride	Dopamine antagonist, Dopamine receptor antagonist; antipsychotic	-1.18747
6-Chloromelatonin	Melatonin agonist, Melatonin receptor agonist	-1.19154
Dobutamine hydrochloride	"alpha1, beta1 and beta2 agonist", Beta1 agonist, Beta2 agonist, beta1 Adrenoceptor agonist	-1.19628
MRS 3777 hemioxalate	High affinity, selective A3 antagonist	-1.20085
Dimaprit dihydrochloride	Histamine H2 receptor agonist , Standard H2 selective agonist	-1.20266
Cinanserin hydrochloride	Selective 5-HT2 antagonist	-1.20989
Dyclonine hydrochloride	Na+ channel blocker	-1.21444
GBR-12935 dihydrochloride	Dopamine reuptake inhibitor, Selective dopamine uptake inhibitor	-1.21454
YS-035 hydrochloride	Inhibits K+ outward/pacemaker current, L-type Ca2+ channel blocker; verapamil derivative	-1.2191
Zardaverine	PDE3/4 inhibitor, Phosphodiesterase III inhibitor , Phosphodiesterase IV inhibitor	-1.22065
Repaglinide	ATP-dependent potassium channel inhibitor, KATP channel blocker	-1.22135
L-Glutamic acid hydrochloride	Endogenous excitatory amino acid neurotransmitter	-1.2215
D-cycloserine,L-Cycloserine	Blocks sphingosine biosynthesis by inhibition of ketosphinganine synthetase, Peptidoglycan synthesis inhibitor	-1.22289
S15535	Potent, orally active, partial 5-HT1A receptor agonist	-1.23277
L-N6-(1-Iminoethyl)lysine hydrochloride	Selective inducible nitric oxide synthase (iNOS) inhibitor	-1.23894
Etomidate	GABA mimetic and GABA modulatory agent	-1.24047
N-(3,3-Diphenylpropyl)glycinamide,N20C hydrochloride	NMDA glutamate receptor open channel blocker, Non-competitive NMDA receptor open-channel blocker	-1.24924
Lynestrenol	Antioestrogen	-1.25833
Enalaprilat dihydrate	Enalaprilat is an inhibitor of angiotensin converting enzyme (ACE), antihypertensive, and a Bradykinin B1 receptor activator Enalaprilat has nM potency versus ACE and also activates B1 receptors to release NO, RAAS	-1.27299
D-609 potassium	Xanthogenate derivative with in vitro anti-tumor and anti-HIV-1 activity; inhibits phospholipase D and phosphatidylcholine phospholipase C (PIPLC)	-1.27346
Cortisone	Anti-inflammatory; corticosterone analog	-1.27723
SR 202	Selective PPARgamma antagonist; antidiabetic and antiobesity agent	-1.28988
Doxazosin mesylate	Alpha 1 adrenergic antagonist, adrenergic receptor, alpha1 adrenoceptor blocker	-1.29039
Deoxycorticosterone	Corticoide, aldosterone precursor	-1.29162
NNC 26-9100	Selective sst4 agonist	-1.29532
DL-alpha-Methyl-p-tyrosine	Inhibitor of catecholamine synthesis and tyrosine hydroxylase	-1.29587
BMY 45778	Non-prostanoid prostacyclin IP receptor partial agonist	-1.29843
,Metaproterenol hemisulfate	beta2-Adrenoceptor agonist	-1.30401
Tiotidine	Potent, selective H2 antagonist	-1.31215
GDC-0449(Vismodegib)	Hedgehog	-1.33607
Phentolamine mesylate	ATP-sensitive K+ channel blocker; alpha adrenoceptor antagonist, Alpha adrenergic antagonist	-1.33613
Emodin	p56lck Tyrosine kinase inhibitor	-1.33648
Alprostadil	Prostaglandin receptor agonist, Prostaglandin. Vasodilator and antiplatelet agent in vivo	-1.33785
Galunisertib	TGF-b inhibitor	-1.34349
Diazoxide	Activator of ATP-dependent K+ channels, Activator of ATP-dependent K+ channels in both vascular smooth muscle and pancreatic beta-cells; antihypertensive, Blocks desensitization of AMPA receptors	-1.34498
GBR-12909 dihydrochloride	Dopamine reuptake inhibitor, Selective DA uptake inhibitor. Also sigma ligand, Selective dopamine reuptake inhibitor	-1.34614
Ioversol	Contrast molecule	-1.35104
ETHOSUXIMIDE,Ethosuximide	Ca++ channel inhibitor voltage dependant, Inhibits voltage-gated sodium channels; used for the treatment of absence-type seizures	-1.35225
(S)-(-)-Cycloserine	Excitatory amino acid; partial agonist at the glycine modulatory site of the NMDA glutamate receptor	-1.35333
ICI 63197	PDE4 inhibitor, Phosphodiesterase IV (PDE 4) inhibitor	-1.35396
L-Mimosine from Koa hoale seeds	Potential inhibitor of the cell cycle giving rise to growth arrest in G1-phase An iron chelator that inhibits DNA replication in mammalian cells Has been shown to have apoptotic activity in xenotransplanted human pancreatic cancer	-1.3561
Tetraethylammonium chloride	Nicotinic acetylcholine receptor antagonist; K+ channel blocker	-1.36322
Maprotiline hydrochloride	Noradrenalin re-uptake inhibitor, Noradrenaline uptake inhibitor, 5-HT uptake inhibitor, Selective norepinephrine reuptake inhibitor	-1.36901
Eticlopride hydrochloride	Dopamine receptor antagonist, Selective D2/D3 antagonist	-1.36968
PHA 665752	Potent and selective MET inhibitor	-1.36977
Aceclidine Hydrochloride	Parasympatho-mimetic miotic, Cholinergic agonist	-1.37969
Voriconazole	Ergosterol synthesis inhibitor, Voriconazole inhibits ergosterol synthesis by inhibiting CYP450-dependent 14-a sterol demethylase resulting in a depletion of ergosterol in fungal cell membranes	-1.39147
Methazolamide	Anhydrase carbonic inhibitor	-1.39404
3-Nitropropionic acid,BOVINOCIDIN (3-nitropropionic acid)	Mitochondrial inhibitor; excitotoxin shown to cause brain lesions similar to those of Huntington`s disease	-1.39756
Hydroxyurea	Antineoplastic; inactivates ribonucleoside reductase which blocks the synthesis of deoxynucleotides	-1.40518
Finasteride	5alpha-reductase	-1.40701
T 98475	GnRH receptor antagonist	-1.41741
Tolbutamide	K+ channel ATP dependant inhibitor, Oral hypoglycemic agent; stimulates pancreatic islet cells to secrete insulin	-1.42633
IC 261	Casein kinase-1 (CK-1delta/epsilon) inhibitor	-1.43048
GW 583340 dihydrochloride	Potent dual EGFR/ErbB2 inhibitor; orally active	-1.43477
1-(4-Chlorobenzyl)-5-methoxy-2-methylindole-3-acetic acid	NSAID; putative inhibitor of multidrug resistance-associated protein 1 (MRP1)	-1.43784
SR 57227 hydrochloride	Potent, selective 5-HT3 agonist	-1.43784
Cilnidipine	Ca2+ channel blocker (dual L/N-type), Slow-acting Ca2+ channel blocker; antihypertensive; vasodilator Does not inhibit PKC, calcium channe, dihydropyridine calcium channel blocker	-1.43999
Piperidolate hydrochloride	Cholinergic receptor antagonist	-1.44342
Xaliproden hydrochloride	Orally active, high affinity 5-HT1A agonist	-1.44815
3-Morpholinosydnonimine hydrochloride	Liberates nitric oxide (NO) spontaneously when in solution, activating guanylyl cyclase and causing an increase in cyclic-GMP This product is a vasodilator and inhibits platelet aggregation, Nitric oxide donor	-1.45393
AGK2	SIRT2 inhibitor, SIRT2 inhibitor AGK2 rescues dopamine neurons from a-synuclein toxicity in Parkinson`s disease models	-1.45551
SULFATHIAZOLE,Sulfathiazole	Inhibitor of folic acid synthesis	-1.45684
Iobenguane sulfate,m-Iodobenzylguanidine hemisulfate	Antitumor agent which inhibits ADP ribosylation; induces changes in the mitochondrial membrane potential, activation of caspase-3 and DNA fragmentation	-1.46163
Furaltadone hydrochloride	Bacterial DNA damage	-1.46315
BMS-193885	BMS-193885 is a potent, selective Y1 antagonist that is active in both acute and chronic animal models of food intake	-1.46318
Phenethicillin potassium salt	Bacterial transpeptidase inhibitor	-1.46467
2-Methylthioadenosine triphosphate tetrasodium	P2Y receptor agonist	-1.48074
LY 255283	Selective, competitive BLT2 receptor antagonist	-1.48648
Torsemide	Na-K-Cl symporter inhibitor	-1.48764
(±)-Muscarine chloride	Muscarinic acetylcholine receptor agonist	-1.48905
2-[1-(4-Piperonyl)piperazinyl]benzothiazole	5-HT4 agonist. Also 5-HT3 antagonist	-1.48939
Avridine	Avridine is a potent synthetic adjuvant that can induce arthritis in most rat strains; immunomodulator and interferon-inducing	-1.49059
Brinzolamide	Carbonic anhydrase inhibitor	-1.49592
Cefuroxime sodium salt	Bacterial transpeptidase inhibitor	-1.49909
1-Deoxymannojirimycin hydrochloride	alpha-Mannosidase I inhibitor	-1.50094
ARRY334543	EGFR/HER2 inhibitor	-1.50225
Vemurafenib	BRAF inhibitor	-1.5067
L-Arginine	Nitric oxide precursor	-1.50955
Nilutamide	Androgen receptor antagonist, Androgen receptor antagonist. Orally active, Antiandrogen	-1.50978
S-Trityl-L-cysteine	Potent, selective inhibitor of mitotic kinesin Eg5	-1.51124
3-MATIDA	Potent, selective mGlu1 antagonist	-1.51196
3 a-Bis-(4-fluorophenyl) methoxytropane hydrochloride	Potent dopamine uptake inhibitor	-1.5164
Ethynodiol diacetate	Progesterone receptor agonist	-1.52289
Manidipine	calcium channel	-1.5231
Riluzole hydrochloride	Glutamate antagonist, Glutamate release inhibitor/GABA uptake inhibitor, Glutamate release inhibitor; anticonvulsant	-1.52638
DBO-83	Nicotinic acetylcholine receptor agonist	-1.52688
Prednisolone	Corticosteroid	-1.53674
PAPP	Selective 5-HT1A serotonin receptor agonist	-1.53966
Cefotaxime sodium salt	Bacterial transpeptidase inhibitor, Broad spectrum third generation cephalosporin antibiotic; interferes with cell wall synthesis	-1.54769
trans-Triprolidine hydrochloride	H1 antagonist, Potent H1 histamine receptor antagonist, Standard H1 antagonist, highly potent	-1.5492
Niflumic acid	Prostaglandine synthesis inhibitor, Selective prostaglandin H synthase 2 (PGHS-2) inhibitor	-1.54975
Etazolate hydrochloride	PDE4 inhibitor, Phosphodiesterase inhibitor	-1.55055
Norethynodrel	Progestin	-1.55271
Cefsulodin sodium salt hydrate	Bacterial transpeptidase inhibitor, Third generation cephalosporin antibiotic; interferes with cell wall synthesis	-1.55832
GYKI 52466 hydrochloride	Selective AMPA/kainate glutamate receptor antagonist; anticonvulsant; skeletal muscle relaxant, Selective non-competitive AMPA antagonist	-1.56056
L-Glutamic acid, N-phthaloyl-	Selective NMDA glutamate receptor agonist	-1.56512
Fiduxosin hydrochloride	alpha1-Adrenoceptor antagonist	-1.56579
Glybenclamide	ATP-dependent K+ channel inhibitor, Antidiabetic agent which blocks pancreatic ATP-dependent K+ channels resulting in an increase in intracellular Ca2+ and consequent insulin secretion, K+ channel blocker (KATP)	-1.56603
CGP 20712A methanesulfonate	Highly potent and selective beta1 antagonist, Selective beta1-adrenoceptor antagonist	-1.56856
Bumetanide	Potent inhibitor of the Na+-K+-2Cl- cotransporter; inhibits anthracene-9-carboxylic acid, a blocker of chloride channels, Vascular cyclooxygenase activator, Inhibitor of Na+ and K+ cotransport	-1.56869
Iproniazide phosphate	Monoamine oxidase inhibitor, Monoamine oxydase inhibitor (non selective)	-1.57342
Vinpocetine	Ca2+ /calmodulin-dependent phosphodiesterase1 (PDE1) inhibitor, Na+ channel blocker, Phosphodiesterase inhibitor	-1.5745
Dilazep hydrochloride	Adenosine uptake inhibitor	-1.59134
Hypotaurine	Antioxidant that binds hydroxyl radicals; GABA transport inhibitor	-1.59134
Raloxifene hydrochloride	Estrogen receptor modulator; anti-estrogenic drug, Selective estrogen receptor modulator (SERM)	-1.59483
Allantoin	Precipitate proteins	-1.59775
(±)-PD 128,907 hydrochloride	D3 agonist (D3 greater than or equal to D2 > D4), Selective D3 dopamine receptor agonist	-1.60548
BRL 52537 hydrochloride	Kappa/mu opioid receptor agonist, Potent and selective kappa agonist	-1.60852
(±)-cis-Piperidine-2,3-dicarboxylic acid	Excitatory amino acid; NMDA glutamate receptor agonist	-1.61567
AC-55649	Selective RARbeta2 agonist, Subtype selective retinoic acid receptor beta2 (RARbeta2) agonist	-1.61774
(+)-Anabasine hydrochloride	Neuronal nicotinic receptor agonist	-1.63203
Sulfisoxazole	Endothelin ETA antagonist, Inhibitor of folic acid biosynthesis, ETa endothelin receptor antagonist	-1.63288
(R)-(-)-Niguldipine hydrochloride	"alpha1 antagonist, L-type Ca2+ channel blocker. Less active enantiomer of Cat. No. 1123"	-1.6331
Hesperidin	Bioflavanoid	-1.63515
CFM-2	Non-competitive AMPA antagonist	-1.64005
Amyleine hydrochloride	Na+ channel blocker	-1.6412
Salbutamol hemisulfate	Beta adrenergic agonist, beta Adrenoceptor agonist, beta agonist (beta2 > beta1)	-1.64278
Genipin	Stimulates insulin secretion in UCP2-dependent manner (Uncoupling protein 2) Genipin is a protein, collagen, gelatin, and chitosan cross-linker	-1.64423
Fenoterol hydrobromide	Beta adrenergic agonist, Beta2-adrenoceptor agonist; bronchodilator	-1.64423
Mizoribine	Arrests at G/S; inhibits de novo synthesis of nucleotides by inhibition of inosine monophosphate dehydrogenase, DNA/RNA synthesis	-1.64524
Bisoprolol hemifumarate salt	Adrenergic receptors, Cardioselective Beta1-adrenoceptor antagonist Actual molecular weight is 38348, beta1 antagonist	-1.64655
(RS)-(Tetrazol-5-yl)glycine	Highly potent NMDA receptor agonist	-1.65009
2-Methyl-5-hydroxytryptamine maleate	5-HT3 Serotonin receptor agonist, 5-HT3 agonist/potent 5-HT6 ligand	-1.6589
TPMPA	Selective GABA-C receptor antagonist	-1.66937
Astaxanthin	Potent antioxidant	-1.66966
Theobromine	Adenosine receptor antagonist, Weak adenosine receptor antagonist; weak phosphodiesterase inhibitor; diuretic; smooth muscle relaxant	-1.67055
Xamoterol hemifumarate	beta1 selective partial agonist	-1.67697
Apomorphine hydrochloride hemihydrate	Non-selective dopamine receptor agonist	-1.68742
SB 200646 hydrochloride	5-HT 2C/2B serotonin receptor antagonist	-1.6889
TW-37	Bcl-2	-1.70997
(S)-3,5-Dihydroxyphenylglycine	Group I metabotropic glutamate receptor (mGluR1) agonist, Selective group I mGlu agonist. Active enantiomer of Cat. No 0342	-1.71319
Phentermine hydrochloride	simulator of secretion of norepinephrine	-1.71656
Fexaramine	Potent, selective farnesoid X receptor (FXR) agonist	-1.71965
Mephentermine hemisulfate	Alpha-adrenergic receptor agonist	-1.72263
NBI 27914 hydrochloride	CRF1 corticotropin-releasing factor receptor antagonist, Selective non-peptide CRF1 antagonist	-1.73003
Sertraline,Sertraline hydrochloride	5-HT re-uptake inhibitor, 5-HT uptake inhibitor, Selective serotonin reuptake inhibitor; antidepressant	-1.73209
NU6027	Selective cyclin-dependent kinase-2 (CDK2) inhibitor	-1.73932
Pentamidine isethionate	NMDA glutamate receptor antagonist; neuroprotective agent; antimicrobial agent prescribed for the treatment of AIDS-associated Pneumocystis carinii pneumonia	-1.74083
MK-2461	HGF/c-MET inhibitor	-1.74409
Chrysene-1,4-quinone	polycyclic aromatic quinone	-1.74904
CGP-13501	Positive allosteric modulator of GABA-B receptors, Positive modulator at GABAB receptors	-1.74999
Estrone	Estrogen receptor agonist, Luteolytic estrogen produced by the corpus luteum	-1.75299
LY500307	Estrogen receptor Beta	-1.75448
Atropine methyl nitrate	Competitive muscarinic acetylcholine receptor antagonist, Muscarinic acetylcholine receptor antagonist	-1.77286
(±)-CPP	Potent and selective NMDA glutamate receptor antagonist; anticonvulsant	-1.77422
(-)-Scopolamine hydrobromide	Cholinergic receptor antagonist; isolated from members of the Solanaceae family	-1.77497
CL 316,243	Beta3 adrenoceptor agonist; anti-obesity agent	-1.77578
Azlocillin sodium salt	Bacterial transpeptidase inhibitor	-1.7807
DAU 5884 hydrochloride	M3 receptor antagonist	-1.78633
Ambroxol hydrochloride	Na+ channel blocker	-1.78893
Abacavir Sulfate	Nucleoside analog reverse transcriptase inhibitor	-1.79394
Mexiletine hydrochloride	Na+ channel blocker, Na+ channel blocker, antiarrhythmic agent, Sodium channel blocker	-1.79546
Salubrinal	Selective inhibitor of eIF2alpha dephosphorylation	-1.79856
Nisoxetine hydrochloride	Noradrenalin re-uptake inhibitor, Noradrenaline reuptake inhibitor, Potent and selective norepinephrine reuptake blocker	-1.79859
Camylofine chlorhydrate	Spasmolytic, Parasympatholytic, Ocytrocic	-1.80001
SR 49059	Selective, orally active vasopressin V1A receptor antagonist	-1.80005
Costunolide	Inhibitor of human telomerase activity	-1.8001
ABT-199	Bcl-2 inhibitor	-1.80196
Aceclofenac	Cyclooxygenase inhibitor	-1.80257
JNJ 16259685	Extremely potent, mGlu1-selective non-competitive antagonist	-1.81293
ZD 2079 hydrochloride	beta3-adrenoceptor agonist	-1.81501
Beta-Escin	Anti-inflammatory	-1.81502
TCB2	"Potent, high affinity 5-HT2A agonist"	-1.8154
Lithium Chloride	Anti-manic drug used in the treatment of bipolar depression; inhibitor of inositol monophosphatase	-1.81675
Aminoguanidine hydrochloride	Inhibits inducible and constitutive NOS, Irreversible iNOS inhibitor, Selective nitric oxide synthase inhibitor	-1.81855
Iproniazide phosphate	Monoamine oxidase inhibitor, Monoamine oxydase inhibitor (non selective)	-1.82458
Bendroflumethiazide	Na+ Cl- transport inhibitor	-1.82605
PSB 06126	NTPDase 3 inhibitor	-1.82834
Tetrahydrozoline hydrochloride	Adrenergic, alpha-Adrenoceptor agonist; imidazoline binding site ligand; vasoconstrictor	-1.8293
Cyclosporin A	Calcineurin inhibitor, Calcineurin phosphatase inhibitor; immunosuppressant	-1.82957
Phenserine	Selective, non-competitive acetylcholinesterase (AChE) inhibitor	-1.83508
Cetirizine dihydrochloride	H1 antagonist, Orally active, non-sedating, and selective H1 histamine receptor antagonist; antihistamine;, Selective H1 antagonist	-1.83945
Guvacine hydrochloride	GABA uptake inhibitor, Specific GABA uptake inhibitor	-1.83948
Econazole nitrate	Ergosterol synthesis inhibition	-1.84441
Ro 26-4550 trifluoroacetate	Competitive inhibitor of IL-2/ IL-2Ralpha receptor interaction	-1.85056
CEP-32496	BRAF inhibitor	-1.86575
Aminobenztropine	High affinity muscarinic acetylcholine receptor ligand	-1.8695
Benserazide hydrochloride	" Dopamine, AAAD", DOPA decarboxylase inhibitor, Peripheral decarboxylase inhibitor	-1.87123
8-M-PDOT	Melatonin agonist	-1.87274
beta-Adrenoceptor agonist	Adrenergic Agonist, beta-Adrenoceptor agonist; increases cytosolic cAMP	-1.88254
Nimodipine	Ca2+ channel blocker (L-type), Calcium channel blocker, Potent L-type Ca2+ channel antagonist	-1.8826
Moexipril hydrochloride	Angiotensin-converting enzyme (ACE) inhibitor	-1.88954
Liothyronine	Thyroid hormone	-1.8928
Rabeprazole Sodium salt	proton pump inhibitors	-1.89934
Carmoxirole hydrochloride	Selective, peripherally acting D2-like agonist	-1.90307
Benzbromarone	Uric acid transport inhibitor	-1.91209
Danazol	Anterior pituitary suppressant; weak androgen	-1.91252
Felodipine,Fluspirilen	L-type calcium channel blocker	-1.91318
Clobenpropit dihydrobromide	Highly potent H3 antagonist and H4 partial agonist	-1.91884
Phaclofen	GABA-B receptor antagonist	-1.92141
Clobetasol propionate	Corticosteroid	-1.92493
2-Cyclooctyl-2-hydroxyethylamine hydrochloride	Inhibitor of phenylethanolamine N-methyltransferase (PNMT)	-1.92753
2`,3`-dideoxycytidine,Zalcitabine	NART, Nucleoside analog; reverse transcriptase inhibitor; antiviral, Reverse transcriptase inhibitor	-1.92829
Tolfenamic acid	Cyclooxygenase inhibitor	-1.93186
Methylergonovine maleate	5-HT antagonist, alpha adrenergic agonist, Active metabolite of methysergide (Cat. No. 1064), Dopamine antagonist; ergot alkaloid which interacts with serotonergic, dopaminergic and alpha-adrenergic systems	-1.93245
Tolazamide	ATP-sensitive K+ ion channels blocker, Oral hypoglycemic agent; stimulates pancreatic islet cells to secrete insulin	-1.9326
GR 55562 dihydrochloride	5-HT1B antagonist, Selective 5-HT1B/1D serotonin receptor antagonist	-1.9326
Spermine tetrahydrochloride	Binds to the polyamine modulatory site of the NMDA glutamate receptor, attenuating both NMDA and quisqualate mediated responses in vivo	-1.93508
Fananserin	5-HT2A antagonist. Also D4 antagonist	-1.93592
Theophylline	Selective A1 adenosine receptor antagonist	-1.9369
BIO	Potent, selective GSK-3 inhibitor, Potent, selective, reversible, and ATP-competitive glycogen synthase kinase 3alpha/beta (GSK-3alpha/beta) inhibitor	-1.94
TROPICAMIDE,Tropicamide	M4 muscarinic acetylcholine receptor antagonist, Muscarinic antagonist, Selective M4 muscarinic antagonist	-1.95268
MK 3207 hydrochloride	CGRP	-1.95329
Dihydroergotamine methanesulfonate	Ergot alkaloid; vasoconstrictor; competitive serotonin receptor antagonist; partial agonist at alpha adrenoceptors and D2 dopamine receptors, Partial alpha agonist. Non-selective	-1.96448
MDL 11,939	5-HT2A antagonist	-1.97709
Guanethidine sulfate	Catecholamine depletor	-1.97755
Dehydrocholic acid	Bile acid	-1.98053
L-NIL hydrochloride	Selective iNOS inhibitor	-1.98279
Picrotoxin	GABA-C receptor antagonist; powerful, nonspecific CNS stimulant isolated from Anamirta cocculin	-1.99089
Ciproxifan hydrochloride	H3 histamine receptor antagonist	-2.00126
5-Hydroxyindolacetic acid	Serotonin metabolite	-2.00574
Oxytetracycline dihydrate	Ribosomal protein synthesis inhibitor	-2.00591
Rolipram	PDE4 inhibitor, Phosphodiesterase inhibitor, Selective cAMP-dependent phosphodiesterase (Type IV) cAMP-dependent inhibitor	-2.00784
Amidopyrine	ACTH secretor	-2.00784
Cyproheptadine hydrochloride	5-HT antagonist, Histamine antagonist, 5-HT2 antagonist, 5-HT2 serotonin receptor antagonist	-2.01163
Isocarboxazid	monoamine oxidase inhibitor	-2.01163
MHPG piperazine	Norepinephrine metabolite	-2.01227
Fulvestrant	Selective estrogen receptor downregulator (SERD) First pure antiestrogen with no agonistic activity both in vitro and in vivo, estrogen receptor, estrogen receptor antagonist	-2.0137
Phenamil methanesulfonate	Irreversible inhibitor of amiloride-sensitive Na+ channels; derivative of amiloride	-2.01656
Fluvoxamine maleate	5-HT re-uptake inhibitor, Selective serotonin reuptake inhibitor, serotonin reuptake inhibitor	-2.01891
(S)-3-Carboxy-4-hydroxyphenylglycine	Group I antagonist/group II agonist	-2.01942
Amoxicillin	Bacterial transpeptidase inhibitor	-2.03013
CP-64434 hydrate	CP-064434 is an antibiotic; anti-proliferative HDAC inhibitor	-2.03382
(±)-Thalidomide,Thalidomide	Selective inhibitor of the biosynthesis of tumor necrosis factor a (TNF-alpha); angiogenesis inhibitor, TNF-alpha synthesis inhibitor	-2.03406
Vancomycin hydrochloride from Streptomyces orientalis	Amphoteric glycopeptide antibiotic; interefers with cell wall syntehsis by bind to peptidoglycan	-2.035
Nystatine	Performs membrane ionophores	-2.03597
Metergoline	5-HT1 antagonist, D2 agonist, 5-HT2 antagonist, 5-HT1/5-HT2 Serotonin receptor antagonist; analgesic; antipyretic, 5-HT2 antagonist. Also 5-HT1 antagonist and 5-HT1D ligand. Has moderate affinity for 5-HT6 and high affinity for 5-HT7	-2.03827
Reserpine	Inhibitor of vesicular monoamine transport, Inhibits vesicular catecholine and serotonin uptake	-2.03976
SKI II	Selective non-lipid inhibitor of sphingosine kinase; antitumor	-2.05945
1-(2-Chlorophenyl)-1-(4-chlorophenyl)-2,2-dichloroethane	Antiadrenal agent; reduces corticosteroid synthesis by adrenal cortex, acts on adrenal cortex to suppress activity and adrenal steroid production	-2.05969
Selective P2Y12 antagonist	Selective P2Y12 antagonist	-2.06023
IMID-4F hydrochloride	Imidazoline-based K(ATP) channel blocker	-2.06039
Triclosan	binds to bacterial enoyl-acyl carrier protein reductase enzyme	-2.06115
Amoxapine	Dopamine-reuptake inhibitor, Tricyclic antidepressant; inhibits neuronal uptake of norepinephrine	-2.07083
ZD 7288	Sino-atrial node function modulator (If inhibitor)	-2.07251
Etofenamate	cyclooxygenase inhibitor	-2.08003
Exemestane	aromatase Inhibitors , aromatase enzyme	-2.08073
Cortisol acetate	Glucocorticoid Corticosteroid	-2.08584
Ivermectin	Allosteric modulator of alpha7 nicotinic receptors	-2.09187
NGB 2904	Potent and selective D3 antagonist	-2.09742
SC-51322	SC-51322 is a selective prostglandin E2 (EP1) receptor antagonist	-2.09814
DNQX	Potent, competitive kainate/quisqualate glutamate receptor antagonist, Selective non-NMDA antagonist	-2.10501
AFMK	Melatonin metabolite; antioxidant; free radical scavenger; inhibits LPS-mediated production of TNFalpha and IL-8 in neutrophils	-2.10501
Dihydroouabain	Sodium-potassium pump inhibitor	-2.1127
CGP 12177 hydrochloride	Mixed beta adrenoceptor agonist/antagonist, beta3 partial agonist. beta1/beta2 antagonist.	-2.11662
Clemastine fumarate	H1 antagonist, H1 antagonist, Anticholinergic, 5-HT antagonist, histamine H1 antagonist	-2.11941
Toremifene	selective estrogen receptor modulator	-2.12093
Eserine sulfate, physostigmine sulfate	Cholinesterase inhibitor	-2.1217
HTMT dimaleate	H1 / H2 agonist	-2.12289
L(-)-vesamicol hydrochloride	Inhibitor of vesicular acetylcholine storage, Inhibits ACh transport	-2.12849
Alclometasone dipropionate	Corticoïde	-2.13181
(+)-UH 232 maleate	D2-like autoreceptor antagonist. D3 partial agonist.	-2.13309
Cytidine 5`-diphosphocholine sodium salt hydrate	Neuroprotective in situations of hypoxia and ischemic; cerebral vasodilator; inhibits PLA2 activation	-2.14398
(RS)-Atenolol,(±)-Atenolol,ATENOLOL	Selective beta1 adrenoceptor antagonist; antihypertensive; antianginal; antiarrhythmic, beta1 antagonist	-2.14633
Tocainide hydrochloride	Na+ channel inhibitor, Sodium channel blocker Class IB antiarrhythmic	-2.15053
AA-861	5-lipoxygenase inhibitor	-2.15665
Cephalosporin C zinc salt	Antibiotic; interferes with cell wall synthesis	-2.16163
DNQX	Potent, competitive kainate/quisqualate glutamate receptor antagonist, Selective non-NMDA antagonist	-2.16804
Scopolamin-N-oxide hydrobromide	Anticholinergic	-2.17026
Purvalanol B,Purvalanol B	CDK, Cyclin-dependent kinase inhibitor	-2.17231
Meglumine	Contrast molecule	-2.17241
TG003	Potent, specific, and reversible Cdc2-like kinase (Clk) inhibitor Competes with ATP	-2.17633
Oxaliplatin	DNA cross-linking antitumor agent	-2.18334
Clotrimazole	Specific inhibitor of Ca2+ activated K+ channels, Specific inhibitor of Ca2+-activated K+ channels	-2.18462
TCS 359	Potent FLT3 inhibitor	-2.18697
Nifedipine	Ca2+ channel blocker (L-type), L-type Ca2+ channel blocker; vasodilator, L-type Ca2+ channels blocker	-2.18787
Acetazolamide	Carbonic anhydrase inhibitor, Carbonic anhydrase inhibitor; diuretic	-2.18898
Topiramate	GluR5 antagonist; anticonvulsant, enhances GABA-activated chloride channels, inhibits excitatory neurotransmission, through actions on kainate and AMPA receptors	-2.18898
5-Methylfurmethiodide	Potent muscarinic agonist	-2.19265
Nisoxetine hydrochloride	Noradrenalin re-uptake inhibitor, Noradrenaline reuptake inhibitor, Potent and selective norepinephrine reuptake blocker	-2.19722
Cyclopiazonic Acid	Inhibitor of SERCA ATPase	-2.19962
Amiodarone hydrochloride	Na+ channel blocker, K+ channel blocker, Non-competitive beta-adrenergic blocker, alpha and beta adrenoceptor agonist; inhibits binding of 1,4-dihydropyridine to L-type Ca2+ channels; coronary vasodilator	-2.20205
Nimesulide	Cyclooxygenase 2 inhibitor, Cyclooxygenase-2 (COX-2) inhibitor, Highly selective COX-2 inhibitor	-2.20999
Canrenoic acid potassium salt	Detergent	-2.21123
AGN 192403 hydrochloride	I1 selective ligand	-2.21368
Pyridostigmine bromide,Pyridostigmine iodid	Cholinesterase inhibitor, reversible cholinesterase inhibitor	-2.21426
BW 373U86	"Potent, selective non-peptide delta agonist"	-2.21806
Z-L-Phe chloromethyl ketone	Bovine chymotrypsin A-gamma inhibitor	-2.21852
Opipramol dihydrochloride	sigma antagonist, sigma1, sigma2 receptor agonist; an antagonist at D2, 5HT2, and H1 receptors; atypical antidepressant, antipsychotic, and axiolytic	-2.22337
Viloxazine hydrochloride	up-regulation of GABA B receptors	-2.22792
N-Acetylprocainamide hydrochloride	Blocks Na+ channels and appears to have Class III anti-arrhythmic activity;metabolite of Procainamide	-2.23071
(S)-(-)-Carbidopa,Carbidopa	Aromatic L-amino acid decarboxylase inhibitor, aromatic-L-amino-acid decarboxylase, inhibits aromatic-L-amino-acid decarboxylase (DOPA Decarboxylase or DDC)	-2.2348
Histamine dihydrochloride	Endogenous histamine receptor agonist, Endogenous neurotransmitter	-2.23571
Loxapine succinate	Dibenzoxazepine antipsychotic agent, Dopamine antagonist	-2.2367
Azithromycin	RNA translation inhibition	-2.25292
Antazoline hydrochloride	H1 antagonist, Imidazoline ligand	-2.25314
Myricetin	Casein Kinase II inhibitor	-2.25884
Cilostazol	PDE, PDE3A inhibitor. Also adenosine uptake inhibitor, Specific type III phosphodiesterase (PDE) inhibitor	-2.26905
RU 24969 hemisuccinate	5-HT1B/1A agonist	-2.27024
Talampicillin hydrochloride	Peptidoglycan synthesis inhibitor	-2.27041
WAY-100635 maleate	Highly selective 5-HT1A serotonin receptor antagonist	-2.27377
Progesterone	Suppresses ovulation; induces maturation and secretory activity of the uterine endothelium	-2.28455
N6-Cyclopentyladenosine	Potent, selective A1 agonist, Selective A1 adenosine receptor agonist	-2.28539
Amthamine dihydrobromide	Highly selective standard H2 agonist	-2.28697
Cyproheptadine hydrochloride,cyproheptadine	5-HT antagonist, Histamine antagonist, 5-HT2 antagonist, 5-HT2 serotonin receptor antagonist	-2.29468
Olomoucine	Cyclin-dependent kinase inhibitor, Potent and selective inhibitor of cdc2, cdk and cyclin-dependent kinases	-2.2961
S-(4-Nitrobenzyl)-6-thioinosine	Potent adenosine uptake inhibitor	-2.30499
Hemicholinium bromide,Hemicholinium-3	Acetylcholine stores depletor, Acetylcholine uptake inhibitor, Potent and selective choline uptake blocker	-2.31463
PCA 4248	PAF receptor antagonist	-2.33406
Piroxicam	COX, Cyclooxygenase (COX) inhibitor, Cyclooxygenase inhibitor, Cyclooxygenase-1 (COX-1) inhibitor	-2.34021
Carbenoxolone disodium salt	Mucus stimulating synthesis	-2.34248
Cefotetan	Antibacterial	-2.35802
Nilutamide	Androgen receptor antagonist, Androgen receptor antagonist. Orally active, Antiandrogen	-2.35882
Fosfosal	Cyclooxygenase inhibitor	-2.36173
SB 269970 hydrochloride	Potent selective 5-HT7 antagonist. Brain penetrant, Selective 5-HT7 serotonin receptor antagonist	-2.36303
(±)-Palmitoylcarnitine chloride,Palmitoyl-DL-Carnitine chloride	Long-chain acylcarnitine; modulator of PKC activation; intermediate in mitochondrial fatty acid oxidation, Protein kinase C inhibitor	-2.36901
Cefepime hydrochloride	Peptidoglycan synthesis inhibitor	-2.37814
m-3M3FBS	Phospholipase C activator	-2.38503
8-(4-Chlorophenylthio)-cAMP sodium	Membrane-permeable analog of cAMP	-2.38584
Olvanil	Potent vanilloid receptor agonist, Vanilloid receptor agonist	-2.38734
Pirlindole mesylate	MAO-A inhibitor, Monoamine oxidase inhibitor	-2.39649
STO-609 acetate	Selective CaM kinase kinase inhibitor	-2.39668
Melperone hydrochloride	5-HT2A/D2 receptor antagonist; neuroleptic	-2.40529
Cinnarizine	Ca2+ channel blocker; central and peripheral vasodilator, H1 antagonist	-2.40688
Fluocinolone acetonide	Corticosteroid	-2.41705
Rimcazole dihydrochloride	sigma2 antagonist. Also DAT inhibitor	-2.42431
8-Bromo-cAMP, sodium salt	Cell-permeable cAMP analog	-2.43157
Prochlorperazine dimaleate	Antipsychotic agent; used in the treatment of spastic gastrointestinal disorders, Dopamine antagonist	-2.43779
Tropisetron hydrochloride	Potent 5-HT3 receptor antagonist; orally active	-2.4379
Methapyrilene hydrochloride	H1 Histamine receptor antagonist, Histamine H1 antagonist	-2.43884
4-Imidazoleacrylic acid	Histidine ammonia-lyase and decarboxylase inhibitor	-2.44061
Mebhydroline 1,5-naphtalenedisulfonate	H1 antagonist	-2.4453
Telenzepine dihydrochloride	M1 muscarinic antagonist, Potent, selective M1 antagonist, Selective M1 muscarinic acetylcholine receptor antagonist and anti-ulcer agent	-2.4454
ZM 323881 hydrochloride	Potent, selective inhibitor of VEGFR-2	-2.45257
Enoximone	Selective phosphodiesterase III (PDE III) inhibitor	-2.45705
Clotrimazole	Specific inhibitor of Ca2+ activated K+ channels, Specific inhibitor of Ca2+-activated K+ channels	-2.462
MDL 72832 hydrochloride	Potent 5-HT1A ligand	-2.46399
Zotepine	Dopamine D2/serotonin 5-HT2 antagonist	-2.46399
RITA	p53-MDM2 interaction inhibitor; antitumor	-2.46558
Vatalanib	"VEGFR, c-Kit, Flk, Flt, FGFR", protein kinase inhibitor	-2.46562
7-Nitroindazole	Non-selective NOS inhibitor, Selective inhibitor of brain nitric oxide synthase	-2.47612
Ofloxacin	Fluorinated quinolone antibacterial; interferes with DNA synthesis, Topoisomerase II inhibitor	-2.47645
PD 168077 maleate	High affinity, selective D4 agonist, Selective D4 dopamine receptor agonist	-2.47959
Pranlukast	leukotriene receptor-1 antagonist	-2.48356
S-(-)-Atenolol	beta1 adrenoceptor antagonist, beta1-antagonist. Active isomer of atenolol (Cat. No. 0387)	-2.48472
Crotamiton	Antipruritic	-2.48715
trans-(±)-ACPD	Metabotropic glutamate receptor agonist	-2.49046
Levetiracetam	Anticonvulsant; antiepileptic; exact mechanism of action is unclear but may be related to a synaptic vesicle protein	-2.49549
SCS	Selective GABAA receptor antagonist; beta1-subunit-selective	-2.49868
alpha-Guanidinoglutaric acid	Endogenous convulsant; nitric oxide synthase (NOS) inhibitor	-2.50767
Chlortetracycline hydrochloride	Ribosomal protein synthesis inhibitor, Cation chelating agent	-2.52685
Penicillamine	Chelating agent	-2.52745
Gallamine triethiodide	M2 antagonist allosteric, M2 muscarinic acetylcholine receptor antagonist; muscle relaxant	-2.53595
Trichlorfon	Cholinesterase inhibitor	-2.53796
Tetraethylenepentamine pentahydrochloride	bile acid sequestrant	-2.53899
Cefmetazole sodium salt	Bacterial transpeptidase inhibitor, Semi-synthetic antibiotic derived from cephamycin C; interferes with cell wall synthesis	-2.54101
Bumetanide	Potent inhibitor of the Na+-K+-2Cl- cotransporter; inhibits anthracene-9-carboxylic acid, a blocker of chloride channels, Vascular cyclooxygenase activator, Inhibitor of Na+ and K+ cotransport	-2.54218
Ambrisentan	endothelin receptor antagonist	-2.54343
Imatinib (Gleevec)	"PDGFR, c-Kit", "c-Kit, PDGFR", BCR-ABL, specific kinases inhibitor	-2.54389
Dihydrostreptomycin sulfate	Ribosomal protein synthesis inhibitor	-2.54657
Medetomidine hydrochloride	"Potent, highly selective alpha2 agonist"	-2.55786
SID7969543	A SF-1 (or NR5A1) inhibitor, Selective steroidogenic factor-1 (SF-1, NR5A1) inhibitor	-2.55833
(S)-3,4-DCPG	Potent, selective mGlu8a agonist	-2.55979
Cisapride	5-HT antagonist	-2.56083
BWB70C	5-Lipoxygenase inhibitor, Selective inhibitor of 5-lipoxygenase	-2.57119
SB 216641 hydrochloride	Selective h5-HT1B antagonist	-2.57996
(R)-(-)-Rolipram	PDE4 inhibitor. More active enantiomer of rolipram (Cat. No. 0905)	-2.58256
FG 7142,N-Methyl-beta-carboline-3-carboxamide	Benzodiazepine inverse agonist, GABA-A receptor antagonist	-2.58309
Dapsone	Folic acid antagonist	-2.58855
Streptomycin sulfate	Ribosomal protein synthesis inhibitor	-2.59058
(+)-Isoproterenol (+)-bitartrate salt	Adernergic receptor agonist	-2.60121
WIN 64338 hydrochloride	Bradykinin B2 antagonist	-2.6055
Dexamethasone	Anti-inflammatory glucocorticoid	-2.60672
PD-161570	PD-161570 is an inhibitor of human FGF-1 receptor tyrosine kinase, Selective FGFR inhibitor	-2.60785
(+)-Pilocarpine hydrochloride	Cholinergic, Cholinergic receptor agonist, Muscarinic agonist, Nonselective muscarinic acetylcholine receptor agonist	-2.60836
Picrotoxinin	GABA channel blocker	-2.60911
7-Cyclopentyl-5-(4-phenoxy)phenyl-7H-pyrrolo[2,3-d]pyrimidin-4-ylamine	Potent and selective Ick (src family tyrosine kinase) inhibitor	-2.61149
Benzthiazide	Na+ Cl- transport inhibitor	-2.61513
Oleamide	Potentiator at 5-HT2A/2C receptors. Also CB1 agonist	-2.62068
SB-215505	Selective 5-HT2B serotonin receptor antagonist; 100-fold higher affinity at 2B versus 2C	-2.62096
SL 327	Selective inhibitor of MEK1 and MEK2; brain penetrant	-2.62152
3-deazaadenosine	Antiviral	-2.62851
Ch 55	Potent RAR agonist	-2.62969
AZ 10417808	Selective non-peptide caspase-3 inhibitor	-2.62983
AG-014699	PARP	-2.6358
Bay 11-7821	Inhibitor of cytokine-induced IKB-alpha phosphorylation, Irreversible inhibitor of TNF-alpha-induced IkappaBalpha phosphorylation	-2.64076
UK 14,304 tartrate	"alpha2 agonist. Water-soluble form of UK 14,304", alpha2 Adrenoceptor agonist, alpha2 agonist	-2.64373
(±)-Quinpirole dihydrochloride	Selective D2-like agonist, Selective D2-like dopamine receptor agonist which possesses some activity at D3 dopamine receptors, Selective D2-like dopamine receptor agonist with some selectivity for D3 sites	-2.64512
Isoguvacine hydrochloride	GABA-A, GABA-C, Selective GABAA agonist	-2.64672
R(-)-2,10,11-Trihydroxyaporphine hybrobromide	D2 dopamine receptor agonist	-2.65093
Fleroxacin	Antibiotic	-2.65238
Clemastine fumarate	H1 Histamine receptor antagonist	-2.65409
Nifuroxazide	Bacterial DNA damage	-2.65538
(±)-Butaclamol hydrochloride	Dopamine receptor antagonist, Dopamine receptor antagonist; selective for D2 over D1	-2.65966
GW 3965 hydrochloride	Orally active liver X receptor (LXR) agonist	-2.66038
Sitagliptin phosphate	DPP-4	-2.66399
NNC 55-0396 dihydrochloride	Highly selective Ca2+ channel blocker (T-type)	-2.66645
Methyl benzethonium chloride	Detergent	-2.66948
2-Chloroadenosine triphosphate tetrasodium	P2Y receptor agonist	-2.67335
Benzamide	Inhibitor of Poly(ADP-ribose) synthetase which is activated by nitric oxide; neuroprotective agent	-2.6763
Nebivolol hydrochloride	Highly selective Î²1-adrenoceptor antagonist, adrenergic receptor	-2.68894
SR 95531 hydrobromide	Selective, competitive GABAA receptor antagonist	-2.69008
Racecadotril	Enkephalinase inhibitor	-2.6941
7-NINA	Non-selective NOS inhibitor. Sodium salt of 7-nitroindazole (Cat. No. 0602)	-2.69617
Flucytosine(Ancobon)	DNA/RNA synthesis, Ergosterol synthesis inhibitor	-2.69831
CGP 54626 hydrochloride	Potent, selective GABAB antagonist	-2.70368
Morantel tartrate	Fumarate reductase inhibitor, Neuromuscular depolarizing agent	-2.70407
(±)-Bay K 8644	Ca2+-channel activator (L-type), L-type Ca2+ channel agonist	-2.70844
BMS 182874 hydrochloride	Highly selective, orally active non-peptide ETA antagonist	-2.70903
Ethamivan,Vanillic acid diethylamide	CNS and respiratory stimulant	-2.70986
L-Canavanine sulfate	Selective inhibitor of inducible nitric oxide synthase (iNOS)	-2.71183
Isosorbide dinitrate	Nitric oxide (NO) donor	-2.71346
Bepridil hydrochloride	Ca++ channel blocker, Non-selective Ca2+ channel blocker which stimulates the binding of 1,4-dihydropyridine-based drugs to Ca2+ channels; anti-anginal	-2.71346
Niacin	HM74A GPCR	-2.71416
Chlorprothixene hydrochloride	D2 dopamine receptor antagonist, GABAA receptors antagonist	-2.717
Probucol	Anti-hyperlipidemic	-2.71718
LY-310,762 hydrochloride	Potent, selective 5-HT 1D serotonin receptor antagonist	-2.72162
Flecainide acetate	Cardiac Na+ channel blocker. Antiarrhythmic	-2.72219
Naftifine hydrochloride	sterol biosynthesis synthesis	-2.72714
Ibotenic acid	Non-selective NMDA agonist, Potent NMDA/metabotropic glutamate receptor agonist; excitotoxin; originally isolated from Amanita pantherina and Amanita muscaria	-2.74995
Isoxanthopterin	Product of xanthine oxidase oxidation of pterin, an enzyme involved in reactive oxygen formation	-2.75032
Ro 8-4304	NR2B-selective, noncompetitive NMDA receptor antagonist	-2.75097
Ornidazole	Bacterial DNA damage	-2.75552
8-(p-Sulfophenyl)theophylline	Adenosine receptor antagonist with selectivity for A1 over A2	-2.75576
Elvitegravir	HIV Integrase	-2.75598
Prazosin hydrochloride	Adrenergic receptor antagonist, Peripheral alpha1 adrenoceptor antagonist, alpha1 and alpha2B antagonist. MT3 antagonist	-2.75701
Imetit dihydrobromide	Potent and selective H3 histamine receptor agonist, Standard H3 and H4 agonist (H3 > H4)	-2.75702
Clomipramine hydrochloride	5-HT re-uptake inhibitor, Noradrenaline reuptake inhibitor, 5-HT reuptake inhibitor, Anticholinergic,D2 antagonist, Serotonin reuptake inhibitor; antidepressant	-2.75988
Imidurea	Antimicrobial agent	-2.76364
CHR-2797	"Aminopeptidase N(APN), LAP", Aminopeptidase inhibitor	-2.7666
Flumazenil	Benzodiazepine antagonist, Benzodiazepine receptor antagonist	-2.76846
Metaraminol bitartrate	Adrenergic agonist	-2.77367
Amisulpride	Dopamine Receptor, GHB receptor inhibition, Selective D2/D3 receptor antagonist; atypical antipsychotic agent, selective D2/D3 dopamine receptor antagonist and atypical antipsychotic	-2.77675
UK 14,304 tartrate	"alpha2 agonist. Water-soluble form of UK 14,304", alpha2 Adrenoceptor agonist, alpha2 agonist	-2.78158
Promethazine hydrochloride	H1 Histamine receptor antagonist; anticholinergic, Histamine receptor antagonist, Anticholinergic	-2.78275
(±)-AC 7954 hydrochloride	Non-peptide UT receptor agonist	-2.78748
Pergolide methanesulfonate	Dopamine receptor agonist; antiparkinsonian, Dopaminergic agonist	-2.78847
SCH-28080	H+,K+-ATPase inhibitor, Potent inhibitor of gastric H+ and K+-ATPase	-2.79177
Cefmetazole sodium salt	Bacterial transpeptidase inhibitor, Semi-synthetic antibiotic derived from cephamycin C; interferes with cell wall synthesis	-2.79705
Doxylamine succinate	H1 Histamine receptor antagonist, H1 antagonist	-2.79705
Urosiol	Bile acid	-2.80041
Kanamycin A sulfate	Ribosomal protein synthesis inhibitor	-2.8015
(S)-Timolol maleate	Adrenergic receptor antagonist, beta Adrenoceptor antagonist; antihypertensive; antiarrhythmic; antiglaucoma agent, beta1 antagonist	-2.81452
(±)-Normetanephrine hydrochloride	Norepinephrine metabolite	-2.81619
Pentolinium di[L(+)-tartrate]	Glanglionic blocking agent, Peripheral ganglionic nicotinic acetylcholine receptor antagonist	-2.81742
Procaine hydrochloride	Na+ channel blocker	-2.81993
Lofexidine	alpha2-adrenergic receptor agonist	-2.82234
CHPG	mGlu5 selective agonist	-2.82278
SB202190	Highly selective, potent and cell permeable p38 MAP kinase inhibitor, MAPK (p38MAP), Potent, selective inhibitor of p38 MAPK, p38 MAPK	-2.82603
AB-MECA	High affinity A3 adenosine receptor agonist	-2.83177
Pramoxine hydrochloride	Anaesthetic	-2.83421
Daidzein	Arrests cell cycle in G1 phase, Isoflavonoid cytostatic agent that arrests the cell cycle at G1; inhibitor of mitochondrial aldehyde dehydrogenase	-2.83766
Cyclopenthiazide	Sodium Chloride Symporter Inhibitor	-2.84581
SB 204741	5-HT2B serontonin receptor antagonist	-2.8498
Oxolinic acid	Quinolone antibacterial; DNA gyrase inhibitor, Topoisomerase II inhibitor	-2.84994
Danoprevir(ITMN-191)	Proteasome	-2.85093
Oxotremorine methiodide	Muscarinic agonist, Nonselective muscarinic acetylcholine receptor agonist	-2.85186
ICI 204,448 hydrochloride	"""kappa agonist, acts peripherally""", kappa Opioid receptor agonist that does not cross the blood brain barrier	-2.85758
Propafenone hydrochloride	Beta adrenergic antagonist, Blocks hKv15 and ATP-sensitive K+ channels; beta-adrenoceptor antagonist	-2.85792
Ro 19-4605	Benzodiazepine inverse agonist	-2.86899
K 185	Melatonin receptor antagonist	-2.87204
Ethisterone	Progestin	-2.87318
Molsidomine	Vasodilator; converted by the liver to the active metabolite, SIN-1	-2.87467
Amperozide hydrochloride	Atypical antipsychotic drug with high affinity for serotonin receptors and low affinity for D2 dopamine receptors	-2.88141
3-Methyl-GABA	Activator of GABA amino-transferase	-2.88479
10-DEBC hydrochloride	Selective Akt/PKB inhibitor	-2.88771
Tobramycin	Ribosomal protein synthesis inhibitor	-2.88783
Piribedil maleate	Dopamine agonist, Dopaminergic agonist, Non-selective dopamine receptor agonist	-2.88799
ZD 7155 hydrochloride	Selective non-peptide AT1 antagonist	-2.89557
Reboxetine mesylate	norepinephrine reuptake inhibitor	-2.89854
Ca2+ release inhibitor	Ca2+ release inhibitor, Inhibits intracellular Ca2+ release from the sarcoplasmic reticulum; muscle relaxant	-2.90153
GW9662	Irreversible peroxisome proliferator-activated receptor-gamma (PPAR-gamma) inhibitor, Selective PPARgamma antagonist	-2.90203
4-Aminobenzamidine dihydrochloride	Trypsin inhibitor; competitive kallikrein inhibitor	-2.90261
Tiratricol, 3,3',5-triiodothyroacetic acid	Thyroid hormone analogue	-2.90514
Adenosine 5'-monophosphate monohydrate	Ca++ channel block, Adenosine receptor activation, Activation of outward K+ current,	-2.90786
(±)-2,3-Dichloro-alpha-methylbenzylamine hydrochloride	Inhibitor of phenylethanolamine N-methyltransferase (PNMT); alpha2 adrenoceptor blocker	-2.90805
Ciprofibrate	Cholesterol synthesis inhibitor, Peroxizome proliferator;specific ligand for the nuclear peroxisome proliferator-activated receptor alpha (PPARalpha)	-2.91065
UK 14,304 tartrate	"alpha2 agonist. Water-soluble form of UK 14,304", alpha2 Adrenoceptor agonist, alpha2 agonist	-2.9213
6-Hydroxymelatonin	Melatonin metabolite with agonist activity	-2.92137
Glycopyrrolate	Anticholinergic	-2.92204
Isamoltane hemifumarate	5-HT1B antagonist	-2.92586
2-Phenylaminoadenosine,CV 1808	Non-selective adenosine A2 receptor agonist, Selective A2 adenosine receptor agonist; potent vasodilator; weak inhibitor of adenosine uptake by rat cerebral cortical synaptosomes	-2.92862
Diphemanil methylsulfate	Anticholinergic	-2.92875
Amfepramone hydrochloride	stimulating secretion of norepinephrine	-2.93047
Linomide	Immunomodulator with antiangiogenic properties	-2.9379
Eplerenone	RAAS, Selective mineralocorticoid receptor antagonist	-2.93806
N-Methyl-1-deoxynojirimycin	Interferes with metabolism of N-linked glycoproteins by inhibition of glucosidase	-2.94076
(+)-Pilocarpine hydrochloride	Cholinergic, Cholinergic receptor agonist, Muscarinic agonist, Nonselective muscarinic acetylcholine receptor agonist	-2.94412
Cefaclor	Semi-synthetic cephalosporin antibiotic; interferes with cell wall synthesis	-2.945
Lumefantrine	Lumefantrine is is an antimalarial for the treatment of multi-drug resistant strains of falciparum malaria	-2.95154
1-(5-Isoquinolinylsulfonyl)-2-methylpiperazine dihydrochloride,H-7 dihydrochloride	Inhibitor of cyclic nucleotide dependent protein kinase (PKA) and protein kinase C (PKC), Protein kinase inhibitor	-2.95367
RS 17053 hydrochloride	alpha1A antagonist	-2.95737
Tropicamide	M4 muscarinic acetylcholine receptor antagonist, Muscarinic antagonist, Selective M4 muscarinic antagonist	-2.96034
AG 18,Tyrphostin 23	EGFR/PDGFR-kinase inhibitor, Protein tryrosine kinase EGFR inhibitor	-2.96227
Acepromazine maleate	Acepromazine is a phenothiazine antipsychotic comonly used as a veterinary drug (horses, dogs and cats) , Dopaminergic antagonist ?	-2.96839
Sulfadiazine	Inhibitor of folic acid synthesis	-2.96906
Reserpine	Inhibitor of vesicular monoamine transport, Inhibits vesicular catecholine and serotonin uptake	-2.97298
Pancuronium bromide	Aminosteroidal neuromuscular blocking agent; skeletal muscle relaxant, Cholinergic receptor antagonist, mAChRs	-2.97596
(R)-AMPA	Inactive isomer of (RS)-AMPA (Cat. No. 0169)	-2.97661
Ellagic acid	Selective inhibitor of CK2. Also inhibits glutathione S-transferase	-2.97977
Glimepiride	KATP channel opener	-2.99095
SQ 22536	Adenylyl cyclase inhibitor	-2.99281
Ramipril	Angiotensin-converting enzyme inhibitor, RAAS	-3.0032
PPNDS tetrasodium	P2X1 receptor antagonist	-3.00861
Mizoribine	Arrests at G/S; inhibits de novo synthesis of nucleotides by inhibition of inosine monophosphate dehydrogenase, DNA/RNA synthesis	-3.02455
TTNPB	RAR-alpha, beta, gamma, Retinoic acid analog; RAR agonist	-3.02837
Proparacaine hydrochloride	Neuronal conductance inhibitor	-3.02892
PD-166866	PD-166866 is a selective inhibitor of the FGF-1 receptor tyrosine kinase (FGFR1) with IC50 = 55 nM, and no effect on c-Src, PDGFR-b, EGFR or insulin receptor tyrosine kinases or MEK, PKC, and CDK4	-3.02967
Glafenine hydrochloride	Analgesic and anti-inflammatory	-3.03005
Amikacin hydrate	Ribosomal protein synthesis inhibitor	-3.03195
JL-18	Clozapine analog which is 25 fold selective for the D4 dopamine receptor versus the D2 dopamine receptor	-3.03863
Xylazine hydrochloride	Alpha-2 adrenergic agonist, alpha2 Adrenoceptor agonist; anesthetic	-3.03879
Amiprilose hydrochloride	Anti-inflammatory	-3.04557
N-Desmethylclozapine	5-HT2C antagonist, Major metabolite of clozapine; potent 5-HT2 serotonin receptor antagonist and a ligand for the cloned 5-HT6 and 5-HT7 serotonin receptors Also an allosteric potentiator of M1 muscarinic receptors	-3.0472
(2S,1`S,2`S)-2-(carboxycyclopropyl)glycine	Potent group II metabotropic glutamate receptor agonist	-3.04756
L-162,313	Non-peptide AT1 angiotensin II receptor agonist	-3.04766
DL-Stearoylcarnitine chloride	Protein kinase C (PKC) inhibitor	-3.04912
Carboplatin	DNA cross-linking antitumor agent	-3.04912
2-MPMDQ	"Potent, selective alpha1 antagonist. Also sigma2 ligand"	-3.05533
3-Iodo-L-tyrosine	Tyrosine hydroxylase inhibitor	-3.05578
Fendiline hydrochloride	Ca++ channel activator	-3.05768
Cysteamine hydrochloride	Induces duodenal ulcers in rats, potent depletion of prolactin concentrations in pituitary tissue in vivo and in vitro and depletion of somatostatin concentrations	-3.06567
Ranitidine hydrochloride	H2 antagonist, Selective H2 antagonist	-3.06704
Xanthine oxidase inhibitor	Xanthine oxidase inhibitor	-3.06711
Gabexate mesylate	Serine protease inhibitor, Serine protease inhibitor; inhibits thrombin, trypsin, kallikrein and plasmin	-3.06885
S(-)-UH-301 hydrochloride	Potent and selective 5-HT1A serotonin receptor antagonist	-3.08044
Bcl-xL inhibitor	Bcl-xL	-3.08091
trans-Triprolidine hydrochloride	H1 antagonist, Potent H1 histamine receptor antagonist, Standard H1 antagonist, highly potent	-3.08151
L-701,324	Selective antagonist at the glycine site of the NMDA glutamate receptor	-3.08942
GR 103691	Highly selective D3 antagonist	-3.09091
Trimethoprim	Folic acid antagonist, Potent inhibitor of bacterial and protozoal dihydrofolate reductase	-3.0982
Formestane	aromatase inhibitors	-3.0998
Etilefrine hydrochloride	Sympathomimetic, Adrenergic agonist	-3.10194
SKF 89976A hydrochloride	GABA transporter type 1 (GAT-1) inhibitor that crosses the blood brain barrier, Potent GABA uptake inhibitor. Penetrates blood brain barrier	-3.11064
Calcium channel blocker	calcium channel, calcium channel blocker	-3.11409
Trimethoprim	Folic acid antagonist, Potent inhibitor of bacterial and protozoal dihydrofolate reductase	-3.11578
N-AMINOHEXYL-5-CHLORONAPHTH-1-YLSULFONAMIDE,W-7 hydrochloride	Calmodulin antagonist. Inhibits myosin light chain kinase	-3.11859
Itraconazole	inhibits the fungal cytochrome P450 oxidase-mediated synthesis of ergosterol	-3.12124
3-CPMT	Dopamine uptake inhibitor	-3.12304
L-655,708	Selective for alpha5-containing GABAA receptors, Selective ligand for the benzodiazepine site of GABA-A receptors which contain the alpha5 subunit	-3.12862
Phenylbenzene-omega-phosphono-alpha-amino acid	Selective strychnine-sensitive glycine receptor antagonist	-3.13149
Cortexolone	Precursor of cortisol biosynthesis	-3.13293
Terfenadine	H1 antagonist, Non-sedating H1 histamine receptor antagonist	-3.13504
BIA 2-093	Blocker of voltage-gated sodium channels; significantly blocks excitatory amino acid (glutamate and aspartate) release	-3.13731
SCH-202676 hydrobromide	Allosteric agonist and antagonist of G protein coupled receptors (GPCRs), Inhibitor of ligand binding to G-protein-coupled receptors	-3.14012
Dimethadione	Antivconvulsant	-3.15251
Doxycycline hydrochloride	6-deoxytetracycline antibiotic; interferes with protein synthesis	-3.15252
Hydroxytacrine maleate	Acetylcholine esterase inhibitor, Cholinesterase inhibitor	-3.15302
AMN 082 dihydrochloride	Selective allosteric mGluR7 receptor agonist, The first selective mGlu7 agonist	-3.15708
Enalaprilat dihydrate	Enalaprilat is an inhibitor of angiotensin converting enzyme (ACE), antihypertensive, and a Bradykinin B1 receptor activator Enalaprilat has nM potency versus ACE and also activates B1 receptors to release NO, RAAS	-3.16304
Oxotremorine sesquifumarate salt	Muscarinic acetylcholine receptor agonist with preference for the M2 receptor, Muscarinic agonist	-3.16317
UCL 1684	Highly potent blocker of SKCa	-3.16562
Famciclovir	Famciclovir is an antiviral	-3.17222
Haloperidol hydrochloride	Antagonist, partly D2 selective, Dopamine antagonist, Alpha antagonist, Dopamine receptor antagonist; antipsychotic	-3.17269
NSC 95397	Selective Cdc25 dual specificity phosphatase inhibitor, Selective, irreversible Cdc25 dual specificity phosphatase inhibitor	-3.1737
Acebutolol hydrochloride	Beta1 antagonist	-3.17728
Rimantadine Hydrochloride	Antiviral	-3.1854
SCH 58261	A2A adenosine receptor antagonist, Potent, highly selective A2A antagonist	-3.19459
Clorsulon	Antiparasitic	-3.19663
EIT hydrobromide,S-Ethylisothiourea hydrobromide	Inhibitor of iNOS, eNOS, and nNOS, Selective iNOS inhibitor, acts arginine binding site	-3.20149
BMS-790052	HCV protease	-3.20257
Norethindrone	Progestin	-3.20294
Physostigmine hemisulfate	Cholinesterase inhibitor	-3.20424
Ambenonium dichloride	Cholinesterase inhibitor	-3.20555
N-omega-Methyl-5-hydroxytryptamine oxalate salt	Serotonin receptor ligand	-3.20587
Acetazolamide	Carbonic anhydrase inhibitor, Carbonic anhydrase inhibitor; diuretic	-3.21071
PRE-084 hydrochloride	Highly selective sigma1 agonist, Potent and highly selective sigma1 receptor agonist	-3.21874
Altanserin hydrochloride	5-HT2A receptor antagonist	-3.22383
Bicalutamide(Casodex)	A non-steroidal Androgen Receptor (AR) antagonist and a pure antiandrogen, androgen receptor, androgen receptor binding	-3.22637
2-Phenylmelatonin	Potent melatonin agonist	-3.22919
Corticosterone	Glucocorticoid secreted by the adrenal cortex; activates both mineralcorticoid and glucocorticoid receptors	-3.23188
Ara-G hydrate	Ara-G is an inducer of apoptosis; inhibitor of DNA synthesis; antineoplastic; and antimetabolite	-3.23698
Clemastine fumarate	H1 antagonist, H1 antagonist, Anticholinergic, 5-HT antagonist, histamine H1 antagonist	-3.24572
Maraviroc(Selzentry)	CCR5(cellular coreceptor 5)	-3.24609
Tazobactam	Antibiotic	-3.24829
Chlorpromazine hydrochloride	"Dopamine, potassium channel", Dopamine antagonist, 5HT antagonist, alpha Antagonist,Cholinergic antagonist, Dopamine receptor antagonist; anti-emetic; antipsychotic	-3.24876
Vincamine	Vinca alkyloid	-3.24942
S-Nitrosoglutathione	Nitric oxide donor in vivo	-3.25482
cis-ACPD	Potent NMDA agonist. Also group II mGluR agonist	-3.25769
SP600125	JNK, Novel and selective JNK inhibitor, Selective c-Jun N-terminal kinase (c-JNK) inhibitor	-3.26548
Labetalol hydrochloride	Beta1 antagonist, Beta2 antagonist, Alpha antagonist, Competitive beta-adrenoceptor antagonist	-3.27106
Clioquinol	Oxidant	-3.27485
Propantheline bromide	Muscarinic acetylcholine receptor antagonist; antispasmodic, Muscarinic antagonist	-3.2756
MTPG	Group II/group III mGlu antagonist. More selective for group II than group III	-3.27711
Terazosin hydrochloride	Alpha adrenergic antagonist, alpha1 and alpha2B antagonist (alpha1 > alpha2B). Orally active	-3.28253
Cabergoline	Selective D2-like agonist	-3.28351
Furazolidone	Monoamine oxidase inhibitor, Protozoal DNA damage	-3.28486
Glipizide	ATP-dependent K+ channel blocker	-3.28562
Ondansetron Hydrochloride	Serotonergic receptor antagonist	-3.29162
1-(2-Chlorophenyl)-1-(4-chlorophenyl)-2,2-dichloroethane	Antiadrenal agent; reduces corticosteroid synthesis by adrenal cortex, acts on adrenal cortex to suppress activity and adrenal steroid production	-3.29213
Guanfacine hydrochloride	Alpha 2A agonist, alpha2-Adrenoceptor agonist, alpha2A agonist	-3.29307
DMAB-anabaseine dihydrochloride	Partial agonist at alpha7-containing receptors and antagonist at alpha4beta2 neuronal nicotinic receptors	-3.30215
Danazol	Anterior pituitary suppressant	-3.30645
Formoterol hemifumarate	Potent and selective beta2 agonist	-3.3092
DL-erythro-Dihydrosphingosine	Protein kinase C, phospholipase A2, and phospholipase D inhibitor	-3.3188
Eplerenone	RAAS, Selective mineralocorticoid receptor antagonist	-3.3207
Tabimorelin	Potent, orally active ghrelin receptor agonist	-3.32441
Ethionamide	Antibiotic	-3.32593
Pimozide	Ca2+ channel antagonist; antipsychotic; D2 dopamine receptor antagonist, D2-like antagonist, Dopamine antagonist ?	-3.32742
Oxiracetam	Nootropic agent, improves learning and memory, and prevents impairment of cognitive functions	-3.32746
N-Methyldopamine hydrochloride	Dopamine receptor agonist	-3.32819
Acamprosate calcium	blocking glutamatergic N-methyl-D-aspartate receptors,GABA type A receptors activation	-3.33347
ZM 336372	Potent, selective c-Raf inhibitor	-3.33359
RHC 80267	Diacylglycerol lipase inhibitor	-3.33802
S-Methylisothiourea hemisulfate	Selective inducle nitric oxide synthase inhibitor	-3.34169
HEMADO	A3 adenosine receptor agonist, High affinity selective A3 agonist	-3.34401
Guaifenesin	Expectorant	-3.34419
SB 239063	Potent, selective p38 MAPK inhibitor; orally active	-3.34621
Losartan	antagonist of angiotensin type 1	-3.3482
Niridazole	Helminthic DNA damage	-3.35134
Heptaminol hydrochloride	Vasodilator	-3.36749
Iohexol	Contrast molecule	-3.37309
Salbutamol hemisulfate	Beta adrenergic agonist, beta Adrenoceptor agonist, beta agonist (beta2 > beta1)	-3.37355
Ifosfamide	Alkylating agent	-3.37533
Tolmetin sodium salt dihydrate	Cyclooxygenase inhibitor	-3.37598
Omeprazole	H+,K+-ATPase inhibitor, Non competitive ATPase H+ pump inhibitor	-3.3807
L-Beta-threo-benzyl-aspartate	Preferential EAAT3 excitatory amino acid transporter inhibitor	-3.38162
3-Aminopropylphosphonic acid	GABA-B receptor agonist	-3.38374
Ketanserin tartrate hydrate	5-HT2 antagonist, 5-HT1 antagonist, 5-HT2A antagonist, Selective 5-HT2 serotonin receptor blocker, Selective 5-HT2A antagonist. Also antagonist at 5-HT1D	-3.38628
WEB 2086	Potent PAF receptor antagonist	-3.39761
BD 1047 dihydrobromide	sigma1 selective antagonist	-3.40047
Ganaxolone	Potent, positive allosteric modulator of GABAA receptors	-3.40315
Clofibric acid	Lipoproteine lipase activator ?, PPAR agonist	-3.40504
NSC 23766	Selective inhibitor of Rac1-GEF interaction; antioncogenic	-3.40542
Phenylbutazone	Anti-inflammatory; substrate for prostaglandin peroxidase	-3.40611
LY2886721	BACE inhibitor	-3.41177
SB-366791	Vanilloid receptor-1 (VR1) antagonist	-3.41416
Amisulpride	Dopamine Receptor, GHB receptor inhibition, Selective D2/D3 receptor antagonist; atypical antipsychotic agent, selective D2/D3 dopamine receptor antagonist and atypical antipsychotic	-3.415
CR 2249	Facilitates glycine action at NMDA glutamate receptors	-3.41756
Valproic acid sodium	Anticonvulsant	-3.42593
Cryptotanshinone	Stat	-3.42958
Imipenem monohydrate	Bacterial transpeptidase inhibitor, broad spectrum beta-lactam antibiotic	-3.43546
Fenretinide,Retinoic acid p-hydroxyanilide	Synthetic retinoid. Potent anticancer agent, Vitamin A acid analog with antiproliferative activity in cultured human breast cancer cells	-3.4393
Ebselen	Cyclooxygenase inhibitor	-3.44233
SDZ 220-581	Competitive NMDA antagonist	-3.44669
Bisoprolol fumarate	Beta1 antagonist	-3.45114
Prednicarbate	Glucocorticoid receptor agonist	-3.45451
(S)-(+)-a-Methylhistamine dihydrobromide	H3 agonist, less active enantiomer	-3.46284
1-(4-Hydroxybenzyl)imidazole-2-thiol	Dopamine beta-hydroxylase inhibitor	-3.46587
Amifostine	Radioprotective agent; selectively protects normal tissues from the damaging effects of anti-neoplastic radiation therapy	-3.46863
3-Amino-1-propanesulfonic acid sodium	GABA-A receptor agonist	-3.47321
Cambinol	Sirtuin (Human Silent Information Regulator) Type 1/2 Inhibitor	-3.47854
(S)-(-)-Bay K 8644	Ca2+-channel activator (L-type)	-3.48164
2-BFI hydrochloride	Potent, selective I2 ligand. Putative agonist	-3.48284
5`-Amino-5`-deoxyadenosine p-toluenesulfonate salt	Adenosine analog	-3.48292
A-3 hydrochloride,A3 hydrochloride	Non-selective casein kinase (CK) inhibitor , Protein kinase inhibitor	-3.48858
Dorsomorphin dihydrochloride	Potent and selective AMPK inhibitor	-3.49034
Butenafine Hydrochloride	ergosterol synthesis inhibition	-3.49151
Guanadrel sulfate	Antihypertensive agent	-3.49495
NF 023	Potent, selective P2X1 receptor antagonist	-3.49748
Zaprinast	Selective cGMP-phosphodiesterase type V inhibitor, cGMP phosphodiesterase inhibitor, Phosphodiesterase 5 inhibitor	-3.49766
Bacampicillin hydrochloride	Bacterial transpeptidase inhibitor	-3.49891
N6-2-(4-Aminophenyl)ethyladenosine	Potent, non-selective A3 adenosine receptor agonist	-3.50149
Varenicline tartrate	Varenicline tartrate is a partial a4ß2 nicotinic receptor agonist and a7 full agonist Varenicline competitively binds to a4ß2 receptors and partially stimulates without creating a full nicotine effect, while simultaneoudly blocking the ability of nic	-3.50371
Bemegride	GABA antagonist	-3.51077
Cefamandole sodium salt	Bacterial transpeptidase inhibitor	-3.51607
Idasanutlin	MDM2 inhibitor	-3.51711
D-Serine	Glycine mimic active at the strychnine-insensitive glycine binding site associated with the NMDA glutamate receptor as well as the inhibitory post-synaptic glycine receptor	-3.51805
Betaxolol hydrochloride	Beta adrenergic antagonist, Selective beta1 adrenoceptor antagonist, Selective beta1 antagonist	-3.52178
Ca2+ release inhibitor	Ca2+ release inhibitor, Inhibits intracellular Ca2+ release from the sarcoplasmic reticulum; muscle relaxant	-3.52201
Ro 41-0960	Specific, reversible, orally-active COMT-inhibitor	-3.52388
GW7647	"Highly selective, potent PPARalpha agonist. Orally active", Potent agonist of peroxisome proliferator-activated alpha (PPAR-alpha)	-3.52679
Isometheptene mucate	Adrenergic receptor agonist	-3.52713
SNC80	delta Opioid receptor agonist	-3.53261
T0070907	Highly potent and selective PPARgamma antagonist, T0070907 is very similar in structure and activity to the PPARgamma antagonist GW9662 T0070907 is more potent and has higher selectivity for PPAR-gamma over all other subtypes (about 800-fold)	-3.54135
DL-TBOA	Selective non-transportable inhibitor of EAATs	-3.55253
Pipenzolate bromide	Nicotinic receptor antagonist	-3.56007
Gentamicine sulfate	Ribosomal protein synthesis inhibitor	-3.56626
Orphenadrine hydrochloride	H1 antogonist, Muscarinic acetylcholine receptor antagonist; H1 histamine receptor antagonist	-3.56777
Troglitazone	peroxisome proliferator-activated receptors activator	-3.58208
S-(-)-Carbidopa	Peripherally active L-aromatic amino acid decarboxylase inhibitor; used in combination with levodopa for the treatment of Parkinson`s Disease	-3.58935
BRL 50481	Phosphodiesterase 7 (PDE7) inhibitor, Selective PDE7 inhibitor	-3.58941
Amiodarone hydrochloride	Na+ channel blocker, K+ channel blocker, Non-competitive beta-adrenergic blocker, alpha and beta adrenoceptor agonist; inhibits binding of 1,4-dihydropyridine to L-type Ca2+ channels; coronary vasodilator	-3.59183
(±)-Baclofen	GABA-B receptor agonist; antispastic agent; muscle relaxant, GABAb agonist, K+ conductance increase	-3.60397
Nadifloxacin	Peptidoglycan synthesis inhibitor	-3.60701
(R,R)-THC,(R,R)-cis-Diethyl tetrahydro-2,8-chrysenediol	Potent estrogen receptor beta antagonist; potent partial agonist at estrogen receptor alpha, Potent subtype selective ligand; ERalpha agonist/ERbeta antagonist	-3.60903
Nicotinamide	SIRT inhibitor	-3.61259
Primaquine diphosphate	Heme polymerase inhibitor	-3.61657
Etifenin	Chelating agent	-3.618
Spermidine trihydrochloride	Agonist at polyamine site, Binds to the polyamine modulatory site of the NMDA glutamate receptor	-3.62089
Amantadine hydrochloride	Dopamine releaser used in the treatment of Parkinsonism and drug-related extrapyramidal reactions; antiviral (Influenza A)	-3.62984
Flumequine	Topoisomerase II inhibitor	-3.63438
Wortmannin	"Potent, irreversible inhibitor of PI 3-kinase. Also inhibitor of PLK1", Potent and specific phosphatidylinositol 3-kinase (P13-K) inhibitor	-3.63732
AZD3839	BACE inhibitor	-3.64323
Pirfenidone	Antifibrotic agent; regulates cytokine levels in vivo, Inhibitor of collagen production and fibroblast proliferation	-3.65063
Naftopidil hydrochloride	Alpha1 agonist, Adrenergic receptor antagonist, adrenergic receptor, alpha1 Adrenoceptor antagonist; antihypertensive, alpha1 antagonist, alpha1-adrenergic receptor	-3.6512
Ranitidine hydrochloride	H2 Histamine receptor antagonist; anti-ulcer agent, histamine H2-receptor	-3.65181
Ticlopidine hydrochloride	ADP antagonist	-3.66755
Denatonium benzoate	strong bitter taste receptor agonist	-3.66962
(±)-U-50488 hydrochloride	Standard selective kappa agonist	-3.6707
NTNCB hydrochloride	Potent and selective non-peptidic NPY Y5 antagonist	-3.67552
Aminophylline	Mastocytes degranulation inhibitor, Benzodiazepines antagonist	-3.67663
Flumazenil	Benzodiazepine antagonist, Benzodiazepine receptor antagonist	-3.67998
Riluzole hydrochloride	Glutamate antagonist, Glutamate release inhibitor/GABA uptake inhibitor, Glutamate release inhibitor; anticonvulsant	-3.68614
Isotharine mesylate	Beta adrenergic agonist, beta-Adrenoceptor agonist; bronchodilator	-3.68617
Zafirlukast	leukotriene receptor antagonist (LTRA)	-3.68691
(±)-SKF-38393 hydrochloride	D1 Dopamine receptor agonist, Selective D1-like agonist	-3.6939
(±)-SKF-38393 hydrochloride	D1 Dopamine receptor agonist, Selective D1-like agonist	-3.69475
CGS-15943	Highly potent, non-selective A1 adenosine receptor antagonist, Potent adenosine receptor antagonist	-3.69774
Nortriptyline hydrochloride	Norepinephrine uptake inhibitor, Tricyclic antidepressant	-3.6983
(±)-Norepinephrine (+)bitartrate	Adrenergic neurotransmitter	-3.70045
ALX 5407 hydrochloride	Selective non-transportable GlyT1 inhibitor	-3.70974
GR 79236	A1 agonist	-3.72339
(S)-(-)-Atenolol	Adrenergic receptor antagonist	-3.72354
Amiloride hydrochloride dihydrate	Antialdosteron, Na+ channel inhibitor, Epithelial Na+ channel blocker, Na+ channel blocker. Also I2 imidazoline ligand	-3.72559
WB-4101 hydrochloride	alpha1A Adrenoceptor antagonist, alpha1A antagonist	-3.726
2,6-Difluoro-4-[2-(phenylsulfonylamino)ethylthio]phenoxyacetamide	Selective, high affinity AMPA ionotropic glutamate receptor agonist; reduces ischemia-induced performance deficits in rats	-3.73237
JTE 013	S1P2 receptor antagonist	-3.734
Dichlorphenamide	Carbonic anhydrase inhibitor	-3.73796
Raloxifene hydrochloride	Estrogen receptor modulator; anti-estrogenic drug, Selective estrogen receptor modulator (SERM)	-3.73867
Telenzepine dihydrochloride	M1 muscarinic antagonist, Potent, selective M1 antagonist, Selective M1 muscarinic acetylcholine receptor antagonist and anti-ulcer agent	-3.74122
Spiroxatrine	Partial 5-HT1A serotonin receptor agonist, Potent alpha2C antagonist	-3.74958
Urapidil hydrochloride	Serotonergic receptor agonist, Adernergic receptor antagonist, alpha1 Adrenoceptor antagonist and 5-HT1A serotonin receptor partial agonist; antihypertensive, alpha1 antagonist. Also 5-HT1A receptor agonist	-3.75205
ZM 226600	KATP channel opener	-3.76563
Tadalafil(Cialis)	PDE	-3.77176
BW 723C86 hydrochloride	5-HT2B agonist, 5-HT2B serotonin receptor agonist	-3.7748
UBP 302	Selective, potent kainate antagonist; active enantiomer of UBP 296 (Cat. No. 2078)	-3.77768
Trihexyphenidyl-D,L Hydrochloride	Anticholinergic, Muscarinic acetylcholine receptor antagonist; centrally acting anticholinergic	-3.78766
Naltrindole hydrochloride	delta selective non-peptide antagonist	-3.7933
Calcium levofolinate (Calcium Folinate)	Folate derivative	-3.79947
CGP-7930	Positive allosteric modulator of GABA-B receptors, Positive modulator at GABAB receptors	-3.80663
Roxarsone	Organoarsenic compound	-3.80829
(R,R)-THC,(R,R)-cis-Diethyl tetrahydro-2,8-chrysenediol	Potent estrogen receptor beta antagonist; potent partial agonist at estrogen receptor alpha, Potent subtype selective ligand; ERalpha agonist/ERbeta antagonist	-3.81197
Lidocaine N-ethyl bromide quaternary salt,QX 314 bromide,QX 314 chloride	Na+ channel blocker, Quaternary lidocaine derivative which blocks both fast, Na+-dependent action potentials and voltage-dependent, non-inactivating Na+ conductance	-3.81599
Icilin	Activates a novel cold receptor. Cooling agent, Potent agonist at the CMR1 cold- and menthol-sensitive receptor	-3.8234
ICI 63,137,ICI 63197	PDE4 inhibitor, Phosphodiesterase IV (PDE 4) inhibitor	-3.82904
Eliprodil	NR2B selective NMDA receptor antagonist (polyamine site); potential clinical use to treat both acute and chronic pain, Non-competitive NR2B-selective NMDA antagonist	-3.83237
Chlormethiazole hydrochloride	GABA(A) agonist; glycine receptor modulator, Potentiates GABAA receptor function	-3.83484
BU 239 hydrochloride	Potent, highly selective I2 ligand	-3.83706
Tiapride hydrochloride	D2 and D3 dopamine receptor antagonist; antipsychotic, Dopamine antagonist	-3.83855
Acetamide	Carbonic anhydrase inhibitor	-3.84309
Spaglumic acid	Glutamate receptor agonist	-3.84578
Marimastat	MMP inhibitor	-3.8465
L-741,626	High affinity D2 antagonist, Selective D2 dopamine receptor antagonist	-3.84853
Serotonin hydrochloride	5-HT agonist, Endogenous 5-HT receptor agonist, Endogenous neurotransmitter	-3.84915
CBIQ	Activates cystic fibrosis transmembrane conductance regulator (CFTR) and the intermediate-conductance calcium-sensitive K+ channel	-3.85518
Riluzole hydrochloride	Glutamate antagonist, Glutamate release inhibitor/GABA uptake inhibitor, Glutamate release inhibitor; anticonvulsant	-3.85809
Yohimbine hydrochloride	Alpha antagonist, alpha 2-adrenergic receptors, alpha2 Adrenoceptor antagonist isolated from Cortnanthe johimbe	-3.86301
Dobutamine hydrochloride	"alpha1, beta1 and beta2 agonist", Beta1 agonist, Beta2 agonist, beta1 Adrenoceptor agonist	-3.86486
Misoprostol	prostaglandin E1 analog that inhibits gastric acid secretion	-3.86535
Oxymetazoline hydrochloride	Partial alpha2A adrenoceptor agonist; agonist at serotonin 5-HT1A, 5-HT1B and 5-HT1D receptors and a mixed agonist-antagonist at 5-HT2C receptors, Partial alpha2A agonist, 5-HT1A agonist, 5-HT1B agonist,5-HT1D agonist, 5-HT1C mixed antagonist agonist, alpha1A agonist	-3.86821
Primidone	Anticonvulsant, Potentiates GABAA receptor function, Sodium channel inhibitor	-3.87033
(S)-Timolol maleate	Adrenergic receptor antagonist, beta Adrenoceptor antagonist; antihypertensive; antiarrhythmic; antiglaucoma agent, beta1 antagonist	-3.87256
SCH 442416	"Very selective, high affinity A2A antagonist"	-3.88001
Protriptyline hydrochloride	Adrenergic reuptake inhibitor, Norepinephrine reuptake blocker	-3.89001
4-PPBP maleate	"Specific sigma ligand, NMDA antagonist"	-3.89815
PD 198306	Selective inhibitor of MEK1/2	-3.89936
Apigenin	Arrests cell cycle at G2/M phase, P450, Protein kinase inhibitor	-3.90055
Cyanocobalamin	Vitamin supplement	-3.90647
Idoxuridine	Nucleic acid synthesis inhibitors, Antimetabolite	-3.91039
Rosmarinic acid	Anti-inflammatory, cytostatic and anti-viral	-3.91126
Psora-4	Potent Kv13 potassium channel inhibitor	-3.91307
Perifosine	PI3K/AKT/mTOR pathway inhibitor	-3.91326
Ampicillin trihydrate	Antibiotic	-3.91375
Acemetacin	Cyclooxygenase inhibitor	-3.9162
ATPA	Selective, potent GluR5 agonist	-3.91725
H2 Histamine receptor antagonist	H2 Histamine receptor antagonist; anti-ulcer agent	-3.9183
Propofol	Glutamatergic receptor antagonist, Short acting general anesthetic	-3.9188
Nylidrin hydrochloride	sympathomimetic, beta-adrenergic agonist, beta Adrenoceptor agonist; peripheral vasodilator	-3.9191
Oxandrolone	reverses catabolic tissue processes; promotes buildup of protein; increases erythropoietin production	-3.92027
SB 222200	Non-peptide NK3 tachykinin receptor antagonist, Potent, selective non-peptide NK3 antagonist. Brain penetrant	-3.92167
CGP 20712A methanesulfonate	Highly potent and selective beta1 antagonist, Selective beta1-adrenoceptor antagonist	-3.9231
DNQX disodium salt	Selective non-NMDA antagonist. Water-soluble salt of DNQX	-3.9268
Butabindide oxalate	CCK-inactivating serine protease inhibitor	-3.92832
(R)-3,4-DCPG	AMPA antagonist/weak NMDA antagonist	-3.92935
Granisetron hydrochloride	5-HT receptor, serotonin 5-HT3 receptor antagonist and antiemetic	-3.92959
Verapamil hydrochloride	Alpha1 antagonist, Ca2+ channel modulator, Ca2+ channel blocker (L-type), L-type Ca2+ channel modulator; adrenoceptor antagonist; antiarryhthmic; cardiac depressant; coronary vasodilator	-3.93171
GP 1a	Highly selective CB2 agonist	-3.9351
Naloxone hydrochloride	Opioid receptor antagonist	-3.93541
Embelin	Inhibitor of X-linked inhibitor of apoptosis (XIAP); cell-permeable and antitumor	-3.94792
Chlormezanone	Anxiolytic; muscle relaxant, Skeletal muscle relaxant	-3.95236
SC 560	Cyclooxygenase (COX-1) inhibitor	-3.95349
Quercetin(Sophoretin)	"PI3K,PKC, Src", Mitochondrial ATPase and phosphodiesterase (PDE) inhibitor; inhibits PI3-K activity, Non-selective PI 3-kinase inhibitor	-3.95829
Naproxen	Cyclooxygenase inhibitor	-3.95977
L-692,585	"Potent, non-peptide ghrelin receptor agonist"	-3.97043
SDM25N hydrochloride	"Potent, selective non-peptide delta antagonist"	-3.97242
Sibutramine HCl	neurotransmitter reuptake inhibitor	-3.97344
Imipramine hydrochloride,imipramine	5-HT transport inhibitor, Noradrenaline transport inhibitor, Tricyclic antidepressant; blocks reuptake of serotonin and norepinephrine	-3.9735
PK 11195	Antagonist at peripheral benzodiazepine receptors, Peripheral benzodiazepine receptor antagonist	-3.97473
AEG 3482	Inhibitor of JNK signaling	-3.97802
XE 991 dihydrochloride	Potent, selective KCNQ channel blocker; blocks M-current	-3.98116
(±)-Quinpirole dihydrochloride	Selective D2-like agonist, Selective D2-like dopamine receptor agonist which possesses some activity at D3 dopamine receptors, Selective D2-like dopamine receptor agonist with some selectivity for D3 sites	-3.98125
Siguazodan	PDE3 inhibitor	-3.98564
Semagacestat	gamma-Secretase	-3.98596
Pilocarpine hydrochloride,Pilocarpine nitrate	Cholinergic, Cholinergic receptor agonist, Muscarinic agonist, Nonselective muscarinic acetylcholine receptor agonist	-3.98717
Pefloxacine	DNA gyrase inhibitor	-3.9902
(±)-7-Hydroxy-DPAT hydrobromide	Dopamine agonist (D3 greater than or equal to D2 < > D4), Selective D3 dopamine receptor agonist	-4.00208
Morin	Flavonoid with anti-oxidant properties; oxyradical scavenger	-4.00714
Meclofenoxate hydrochloride	Acetylcholine precursor, Nootropic; cholinergic drug	-4.00783
(±)-p-Aminoglutethimide	Aromatase inhibitor, Steroidogenese inhibitor, Triiodothyronine synthesis inhibitor,Tyrosine synthesis inhibitor, Inhibitor of cytochrome P-450, Inhibits Cytochrome P450-dependent hydroxylation reactions that are necessary for aromatization	-4.00862
ICI-185,282	Potent thromboxane receptor antagonist	-4.00883
Flutamide	Androgenic receptor antagonist, Non-steroidal anti-androgen	-4.01352
3,7-Dimethyl-1-propargylxanthine	A2 adenosine receptor antagonist	-4.01498
MRS 1523	Selective A3 adenosine receptor antagonist in rat	-4.01775
GR 55562 dihydrochloride	5-HT1B antagonist, Selective 5-HT1B/1D serotonin receptor antagonist	-4.023
Fluticasone propionate	Glucocorticoid receptor agonist, Selective high affinity glucocorticoid agonist	-4.02592
Reboxetine mesylate	Potent, selective noradrenalin uptake inhibitor; orally active	-4.0272
CGP 53353	Selective inhibitor of PKCbetaII	-4.04087
Oxybenzone	Photosensitizer	-4.04961
Moxisylyte hydrochoride	Alpha antagonist, alpha1-Adrenoceptor antagonist	-4.05212
Tetramisole hydrochloride	Alkaline phosphatase inhibitor, Inhibits various mammalian alkaline phosphatases (ie, liver, kidney, placenta, bone and tumor)	-4.0564
Sulmazole	Phosphodiesterase III inhibitor	-4.05934
(±)-Sotalol hydrochloride	Adrenergic receptor antagonist, Beta-1 adrenergic receptor, Potent beta-adrenoceptor antagonist, a class III antiarrythmic; prolongs the action potential and increases the refractory period, beta antagonist	-4.06245
Vardenafil(Vivanza)	PDE	-4.06931
Loxapine succinate	Dibenzoxazepine antipsychotic agent, Dopamine antagonist	-4.07105
SC-57461A	SC-57461A is an inhibitor of leukotriene A4 hydrolase	-4.07161
Doxazosin mesylate	Alpha 1 adrenergic antagonist, adrenergic receptor, alpha1 adrenoceptor blocker	-4.08391
GR-89696 fumarate	Subtype-selective kappa opioid agonist, kappa Opioid receptor agonist	-4.08805
CP-135807	CP-135807 is a selective 5-HT1D agonist	-4.09089
MHPG sulfate potassium	Norepinephrine metabolite	-4.09128
Mizolastine	Blocking H1 receptors	-4.09342
Butalbital	Analgesic	-4.09781
Dipyridamole	Adenosine metabolism inhibitor, Phosphodiesterase inhibitor, Adenosine transport inhibitor, Coronary vasodilator; adenosine transport inhibitor, PDE	-4.10928
1-Phenyl-3-(2-thiazolyl)-2-thiourea	Dopamine beta-hydroxylase inhibitor	-4.11076
ZM-447439	Aurora Kinase, Inhibits Aurora kinase B	-4.11525
Protoporphyrin IX disodium	Activates soluble guanylyl cyclase	-4.11668
Loreclezole hydrochloride	Subtype-selective GABAA receptor modulator	-4.12064
BMY 14802 hydrochloride	Sigma antagonist. Antipsychotic agent	-4.12102
SB 218078	Inhibitor of checkpoint kinase 1 (Chk1)	-4.12113
Chlorpromazine hydrochloride	"Dopamine, potassium channel", Dopamine antagonist, 5HT antagonist, alpha Antagonist,Cholinergic antagonist, Dopamine receptor antagonist; anti-emetic; antipsychotic	-4.12247
Ceftriaxone sodium	Third generation cephalosporin antibiotic; interferes with cell wall synthesis	-4.12608
Cilostamide	PDE3 inhibitor, cGMP-inhibited phosphodieserase inhibitor (PDE III)	-4.12674
Hydroxychloroquine sulfate	Blocking the activation of toll-like receptors	-4.13832
(±)-Vanillylmandelic acid	Metabolite of epinephrine	-4.14252
Hexamethonium dibromide dihydrate	Blocks nicotinic acetylcholine receptors at autonomic ganglia, Ganglion blocking agent, Nicotinic acetylcholine receptor antagonist	-4.14425
Ambroxol hydrochloride	Na+ channel blocker	-4.15361
AG 825	Selective ErbB2 inhibitor	-4.16109
Sulfadimethoxine	Inhibitor of folic acid biosynthesis	-4.16956
Bicalutamide(Casodex)	A non-steroidal Androgen Receptor (AR) antagonist and a pure antiandrogen, androgen receptor, androgen receptor binding	-4.18034
Efavirenz	reverse transcriptase inhibitor	-4.18058
Pindolol	Beta adrenergic antagonist, Nonselective beta adrenoceptor antagonist; vasodilator, beta3 partial agonist	-4.18068
4-aminosalicylic acid	NF-kB inhibitor	-4.18182
(±)-Propranolol hydrochloride	beta Adrenoceptor antagonist; cardiac depressant (anti-arrhythmic), beta antagonist	-4.18233
SB 366791	Potent, selective, competitive TRPV1 (VR1) antagonist	-4.19
Cetirizine dihydrochloride	H1 antagonist, Orally active, non-sedating, and selective H1 histamine receptor antagonist; antihistamine;, Selective H1 antagonist	-4.19301
Arecoline hydrobromide	Acetylcholine receptor agonist	-4.19511
(S)-(-)-HA-966	NMDA antagonist/partial agonist	-4.19701
NMDA	Selective NMDA agonist	-4.19845
BP 554 maleate	Selective 5-HT1A agonist	-4.19961
Cortisone	Anti-inflammatory; corticosterone analog	-4.20382
BET bromodomain inhibitor	BET bromodomain inhibitor	-4.20704
Naltriben methanesulfonate	Highly selective delta2 opioid receptor antagonist	-4.21083
Sulfamethoxazole	Inhibitor of folic acid synthesis, PABA	-4.21254
Tenoxicam	Cyclooxygenase inhibitor	-4.21278
Imipenem monohydrate	Bacterial transpeptidase inhibitor, broad spectrum beta-lactam antibiotic	-4.21583
Nimodipine	Ca2+ channel blocker (L-type), Calcium channel blocker, Potent L-type Ca2+ channel antagonist	-4.21685
Sulfamethoxypyridazine	Inhibitor of folic acid synthesis	-4.225
Epiandrosterone	Steroid hormone	-4.22771
W-13 hydrochloride	Calmodulin antagonist	-4.23143
(RS)-AMPA,(RS)-AMPA hydrobromide	Potent excitatory amino acid that interacts selectively with central AMPA/kainate glutamate receptors, Selective AMPA agonist, Selective AMPA agonist. More water soluble form of (RS)-AMPA (Cat. No. 0169)	-4.23585
Zomepirac sodium salt	Cyclooxygenase inhibitor	-4.23652
Naftopidil hydrochloride	Alpha1 agonist, Adrenergic receptor antagonist, adrenergic receptor, alpha1 Adrenoceptor antagonist; antihypertensive, alpha1 antagonist, alpha1-adrenergic receptor	-4.24016
Cilnidipine	Ca2+ channel blocker (dual L/N-type), Slow-acting Ca2+ channel blocker; antihypertensive; vasodilator Does not inhibit PKC, calcium channe, dihydropyridine calcium channel blocker	-4.24181
XCT790	Potent and selective estrogen-related receptor alpha (ERRalpha) inverse agonist	-4.24184
(±)-Ibuprofen	Anti-inflammatory and analgesic; non-selective COX inhibitor, COX	-4.24302
Fludarabine	Antimetabolites, Purine analog; inhibits DNA synthesis, inhibits DNA synthesis by interfering with ribonucleotide reductase and DNA polymerase	-4.2445
Benzoquinonium dibromide	Nicotinic antagonist	-4.24767
Metergoline	5-HT1 antagonist, D2 agonist, 5-HT2 antagonist, 5-HT1/5-HT2 Serotonin receptor antagonist; analgesic; antipyretic, 5-HT2 antagonist. Also 5-HT1 antagonist and 5-HT1D ligand. Has moderate affinity for 5-HT6 and high affinity for 5-HT7	-4.24866
Moricizine hydrochloride	Sodium channel inhibitor	-4.24909
Saquinavir mesylate	Protease inhibitor	-4.25081
Irsogladine maleate	PDE4 inhibitor; antiulcer agent, selective PDE4 inhibitor which also enhances gap junction intercellular communication	-4.25942
Pilaralisib	PI3K inhibitor	-4.26638
AG 555	Potent EGFR-kinase inhibitor	-4.26698
(+)-MK 801 maleate	Highly potent and selective non-competitive NMDA glutamate receptor antagonist , Non-competitive NMDA antagonist, acts at ion channel site, Probe for NMDA receptors, Non competitive antagonist NMDA receptors	-4.26861
Ethynylestradiol 3-methyl ether	Estrogen	-4.27243
TMPH hydrochloride	Neuronal nicotinic receptor antagonist, Potent inhibitor of neuronal nicotinic receptors Subtype specific (alpha3/4 and beta 2/4 combinations)	-4.28396
Etanidazole	DNA damage	-4.28593
Erythromycin	Ribosomal protein synthesis inhibitor	-4.28953
(±)-AMT hydrochloride	Potent, selective and reversible inducible nitric oxide synthase inhibitor, Potent, selective iNOS inhibitor	-4.29674
A-77636 hydrochloride	Potent, orally active D1 dopamine receptor agonist, Potent, selective D1-like agonist. Orally active	-4.30163
Resveratrol	Cyclooxygenase inhibitor, Prevents apoptosis in K562 cells by inhibiting lipoxygenase and cyclooxygenase activity, SIRT1 activator	-4.30632
Paxilline	Potent blocker of BKCa channels	-4.30732
3-AQC	5-HT3 antagonist	-4.30738
Trap 101	Potent and selective NOP antagonist	-4.31142
Antozoline hydrochloride	Imidazoline agonist; more potent than efaroxan in inducing insulin release from beta cells; H1 histamine receptor antagonist	-4.31209
S-Ethylisothiourea hydrobromide	Inhibitor of iNOS, eNOS, and nNOS, Selective iNOS inhibitor, acts arginine binding site	-4.31228
Tyrphostin AG 537	EGFR protein tyrosine kinase inhibitor	-4.31466
Acarbose	Glucosidase alpha inhibitor (intestinal), inhibits enzymes (glycoside hydrolases) needed to digest carbohydrates:	-4.32816
Sildenafil citrate salt	Sildenafil is a potent, selective inhibitor of cGMP specific phosphodiesterase type 5 (PDE5) , cGMP specific phosphodiesterase type 5 (PDE5) inhibitor	-4.33425
L-161,982	Selective EP4 receptor antagonist	-4.33709
Prilocaine hydrochloride	Na+ channel blocker	-4.33862
Sodium Taurocholate hydrate	Multi-drug resistance conjugate pathway modulator	-4.34233
4-Hydroxybenzhydrazide	Phenylalanine ammonia-lyase inhibitor; used to measure reducing sugar levels	-4.3436
8-Hydroxy-PIPAT oxalate	High affinity 5-HT1A agonist	-4.34969
LY2584702	p70S6K inhibitor	-4.35244
N-MPPP Hydrochloride	Selective kappa agonist	-4.35476
Dehydroisoandosterone 3-acetate	Steroid hormone	-4.36973
Adenosine 3`,5`-cyclic monophosphate	PKA activator; second messenger	-4.37251
Aminophylline ethylenediamine	A1/A2 adenosine receptor antagonist; diuretic; cardiac stimulant; smooth muscle relaxant, Mastocyte degranulation inhibitor in vitro	-4.37279
DTG	High affinity ligand (sigma1 = sigma2)	-4.37427
1,1-Dimethyl-4-phenyl-piperazinium iodide	Nicotinic acetylcholine receptor agonist	-4.37578
Dihydrocapsaicin	Capsaicin analog	-4.38089
Propentofylline	Nerve growth factor stimulator; adenosine transport inhibitor; non-selective adenosine receptor antagonist	-4.38232
L-165,041	Peroxisome proliferator-activated receptor (PPAR) gamma agonist	-4.38775
SMER28	Small molecule modulator of mammalian autophagy	-4.38869
BRL 37344, sodium salt	beta3 agonist	-4.39069
(S)-(+)-Dimethindene maleate	M2-selective antagonist	-4.39476
GR 46611	5-HT1D agonist, 5-HT1D serotonin receptor agonist	-4.39665
Gabapentin	Anticonvulsant that may modulate certain types of Ca2+ channel currents; analgesic, GABA receptor ligand	-4.40641
sodium 4-Phenylbutyrate	Histone deacetylase inhibitor	-4.40948
Balsalazide Sodium	aminosalicylate	-4.41234
Rolipram	PDE4 inhibitor, Phosphodiesterase inhibitor, Selective cAMP-dependent phosphodiesterase (Type IV) cAMP-dependent inhibitor	-4.4268
Cinoxacin	Quinolone antibacterial; enzyme inhibitor, Topoisomerase II inhibitor	-4.43644
Metrizamide	Contrast molecule	-4.43644
N-(3,3-Diphenylpropyl)glycinamide,N20C hydrochloride	NMDA glutamate receptor open channel blocker, Non-competitive NMDA receptor open-channel blocker	-4.44096
Bacitracin	Peptidoglycan synthesis Inhibitor	-4.44136
Corticosterone	Glucocorticoid secreted by the adrenal cortex; activates both mineralcorticoid and glucocorticoid receptors	-4.45124
Itopride	Dopamine D2 receptors and ACE inhibition	-4.46469
Lercanidipine hydrochloride hemihydrate	L-type (Cav12b) vascular calcium channel antagonist	-4.46675
Cyclopentolate hydrochloride	Cholinergic receptor antagonist	-4.4676
R(+)-SCH-23390 hydrochloride	Selective D1 dopamine receptor antagonist, Standard selective D1-like antagonist. Also 5-HT2C agonist	-4.46952
CP-93129 dihydrochloride hydrate	CP-93129 is a potent and selective 5-HT1B agonist	-4.47049
Fluticasone propionate	Glucocorticoid receptor agonist, Selective high affinity glucocorticoid agonist	-4.47264
clozapine	5-HT antagonist, Dopamine antagonist, GABA ligand, 5-HT1C receptor, D4 > D2,D3, Dopamine antagonist with some D4 selectivity. Also 5-HT2A/2C antagonist	-4.47566
Ifenprodil tartrate	Adrenergic antagonist, Blocks the polyamine binding site associated with the NMDA glutamate receptor; neuroprotective, Non-competitive NMDA antagonist. Also sigma ligand	-4.47809
Chenodiol	Detergent	-4.47838
Pregnenolone sulfate sodium	Neurosteroid that antagonizes the GABA-A receptor chloride channels	-4.47977
Tulobuterol hydrochloride	beta-2-adrenergic receptor agonist, beta-Adrenoceptor agonist related to structurally to terbutaline; bronchodilator	-4.48003
Digoxigenin	Mainly used as a non-isotopic label for DNA	-4.48214
[truncated: 1,886 more rows]

## Sheet: Supp Table S2
Supplementary Table S2: Compounds included in the initial drug screen, with mechanism of action and delta effect with cisplatin.
Drug Name	Mode/Mechanism Of Action	Delta effect
PMEG hydrate	potent inhibition of the nuclear DNA polymerases resulting in inhibition of DNA synthesis and/or DNA repair	66.8143
MK-8776	CHK1 inhibitor	63.7282
LE 135	Selective RARbeta antagonist	54.6413
PD-407824	PD-407824 is a Wee1/Chk1 inhibitor, Selective inhibitor of Chk1 and Wee1	53.9344
PD-407824	PD-407824 is a Wee1/Chk1 inhibitor, Selective inhibitor of Chk1 and Wee1	53.5042
Phorbol 12-myristate 13-acetate (PMA)	Activates protein kinase C in vivo and in vitro; strong NO promoter; promotes expression of iNOS in cultured hepatocytes;T lymphocyte activator	52.6575
Arcyriaflavin A	Potent cdk4/cyclin D1 and CaM Kinase II inhibitor. Antiviral agent (anti-HCMV)	50.8685
CHR-2797	"Aminopeptidase N(APN), LAP", Aminopeptidase inhibitor	50.7813
Phosphomycin disodium	Antibiotic; interferes with cell wall synthesis	49.5931
Forskolin	Activates adenylate cyclase; antihypertensive and vasodilator; isolated from Coleus forskohlii	48.2077
Prostaglandin E2	Major endogenous prostanoid	41.3576
SB 218078	Inhibitor of checkpoint kinase 1 (Chk1)	39.9984
LY2603618	CHK1 inhibitor	38.7364
17-AAG (Geldanamycin)	HSP90	38.5808
L-Histidine hydrochloride	Histamine precursor	38.0689
Forskolin	Adenylyl cyclase activator	37.118
ML-4924	NAE inhibitor	36.7492
RWJ 21757	Toll-like receptor 7 (TLR7) agonist	36.5913
Alprostadil	Prostaglandin receptor agonist, Prostaglandin. Vasodilator and antiplatelet agent in vivo	36.2805
Cilengitide	integrin αvβ3, αvβ5 and α5β1 inhibitor	35.8409
R 59-022	Diacylglycerol kinase inhibitor; increases PKC activity	34.9709
API-2	Selective inhibitor of Akt/PKB signaling. Antitumor and antiviral	34.1708
Methyl 2,5-dihydroxycinnamate	EGFR-kinase inhibitor	33.3709
N-Oleoyldopamine,OLDA	Endogenous vanilloid; weak CB1 cannabinoid receptor ligand, Potent, selective endogenous TRPV1 agonist	32.7173
Fenbendazole	Microtubule formation inhibitor	32.5416
Fluvastatin sodium salt	HMG CoA reductase inhibitor	32.2867
(S)-(+)-Rolipram	PDE, PDE4 inhibitor. Less active enantiomer of rolipram (Cat. No. 0905)	31.99
Monastrol	Selective inhibitor of mitotic kinesin Eg5	31.6056
SKF-89145 hydrobromide	D1 dopamine receptor agonist	31.5507
GDC-0152	IAP inhibitor	31.4317
Bay 11-7821	Inhibitor of cytokine-induced IKB-alpha phosphorylation, Irreversible inhibitor of TNF-alpha-induced IkappaBalpha phosphorylation	30.9476
PALDA	Endogenous lipid; potentiates effects of endovanilloids at TRPV1 receptors	30.9092
Cloperastine hydrochloride	Histamine antagonist	30.6743
NSC 3852,NSC-3852	HDAC inhibitor, Histone deacetylase inhibitor	30.2327
Alprostadil	Prostaglandin receptor agonist, Prostaglandin. Vasodilator and antiplatelet agent in vivo	29.6311
Pimobendan(Vetmedin)	PDE	28.8672
IKK 16	Selective inhibitor of IKK	27.9956
Metronidazole	Bacterial DNA damage	27.2758
LCL161	SMAC mimetic and IAP inhibitor	26.8252
SKI II	Selective non-lipid inhibitor of sphingosine kinase; antitumor	26.7821
CPT 11,Irinotecan Hydrochloride	DNA topoisomerase I inhibitor; antitumor, inhibitor of topoisomerase I, topoisomerase	26.4877
Phenazopyridine hydrochloride	Analgesic	25.7101
JNJ 26854165	p53	25.5325
PF-573228	PF-573228 is a focal adhesion kinase (FAK) inhibitor; Non-receptor tyrosine kinase inhibitor	24.9263
Ciglitazone	Selective PPARgamma agonist	24.7948
Ro 106-9920	Inhibitor of NF-kappaB activation	24.7673
Fluvastatin Sodium	HMG-CoA reductase	24.6485
MM 77 dihydrochloride	5-HT1A (postsynaptic) antagonist	24.6096
GP 2a	Selective CB2 agonist	24.5644
Ibudilast	PDE inhibitor (non-selective), Phosphodiesterase IV (PDE IV) inhibitor, phosphodiesterase inhibitor	24.5004
Fluphenazine dihydrochloride	Dopamine antagonist, Dopamine receptor antagonist; antipsychotic	24.3855
Proadifen hydrochloride,SKF-525A hydrochloride	Cytochrome P450 mono-oxygenases inhibitor, Na+ channel blocker, Inhibitor of microsomal drug metabolism	24.3584
Bromoacetyl alprenolol menthane	Alkylating beta adrenoceptor antagonist	24.2621
DAPT	gamma-secretase inhibitor	24.1948
GF 109203X	Protein kinase C inhibitor	24.1586
NS8593 hydrochloride	Blocks small conductance Ca2+ activated K+ channels	24.1102
Mifepristone	Progesterone and glucocorticoid antagonist, Progesterone receptor antagonist, Progesterone receptor antagonist, Progesterone receptor partial agonist	24.0063
Desipramine hydrochloride	Adrenergic transport inhibitor, 5-HT transport inhibitor, Antidepressant	23.8017
Pregnenolone	Steroid hormone	23.5183
ABT-263(Navitoclax)	Bcl-2	23.464
Semicarbazide hydrochloride	Monoamine oxidase (MAO) inhibitor	22.9572
5-azacytidine	DNA methyltransferase inhibitor	22.737
THIP Hydrochloride	GABA-A receptor agonist, with some GABA-C receptor agonist activity, GABAA agonist, GABAergic Agonist	22.7147
ZK 200775	Competitive AMPA/kainate antagonist	22.5397
Estrone	Estrogen receptor agonist, Luteolytic estrogen produced by the corpus luteum	22.4788
Rottlerin	PKC and CaM kinase III inhibitor, Reported PKCdelta inhibitor	22.3627
LP44	A high affinity 5-HT7 receptor agonist	22.1373
Ro 90-7501	Inhibitor of Abeta42 fibril formation, Inhibits amyloid beta42 (Abeta42) fibril formation	22.0796
Homoquinolinic acid	Selective, potent NMDA agonist	22.0267
Dexfenfluramine hydrochloride	serotonin agonist	21.9351
Carvedilol	Antihypertensive; cardioprotective, beta blocker, beta-adrenoceptor and alpha1-adrenoceptor antagonist	21.6246
Azacytidine-5	Antimetabolite	21.6196
RITA	p53-MDM2 interaction inhibitor; antitumor	21.6087
KF 38789	Selective inhibitor of P-selectin-mediated cell adhesion	21.5818
SKF 83959 hydrobromide	Atypical D1 dopamine receptor agonist; displays antagonist activity in vitro and agonist activity in vivo, D1-like partial agonist	21.5392
Dabrafenib	BRAF inhibitor	21.5252
Cephalothin sodium salt	Bacterial transpeptidase inhibitor, Semi-synthetic cephalosporin antibiotic; interferes with cell wall synthesis	21.4458
Trametinib	MEK inhibitor	21.3447
PND-1186	FAK inhibitor	21.1296
Fostamatinib	Spleen tyrosine kinase inhibitor	21.1016
Defactinib	FAK/Pyk2/MELK inhibitor	21.1004
Dinoprost trometamol	Protaglandin agonist	20.8372
Sulbactam	beta-lactamase inhibitor	20.7643
ABT-263	Bcl-2 inhibitor	20.6918
AG14361	PARP	20.6423
6-Methyl-2-(phenylethynyl)pyridine hydrochloride	Highly selective, non-competitive mGluR5 metabotropic glutamate receptor antagonist, mGlu5 antagonist and positive allosteric modulator at mGlu4	20.5821
Parthenolide	MAP kinase inhibitor	20.5186
6-Hydroxy-DL-DOPA	Precursor of the catecholaminergic neurotoxin, 6-hydroxydopamine; converted to 6-hydroxydopamine by L-aromatic amino acid decarboxylase	20.5008
(+)-Bromocriptine methanesulfonate	D2 dopamine receptor agonist; inhibits prolaction secretion, Prolactin inhibitor, Selective D2-like agonist	20.3974
McN-A-343	M1 muscarinic acetylcholine receptor agonist	20.3672
(±)-Thalidomide,Thalidomide	Selective inhibitor of the biosynthesis of tumor necrosis factor a (TNF-alpha); angiogenesis inhibitor, TNF-alpha synthesis inhibitor	20.3428
PSB 1115	Selective human A2B receptor antagonist; water-soluble	20.27
Pempidine tartrate	Nicotinic acetylcholine receptor antagonist	20.2215
Ro 15-4513	Benzodiazepine partial inverse agonist	20.0327
Alexidine dihydrochloride	Detergent	19.962
S-(4-Nitrobenzyl)-6-thioguanosine	Potent adenosine transport inhibitor	19.9445
Tribenoside	Vitamin	19.7759
MRS 3777 hemioxalate	High affinity, selective A3 antagonist	19.7751
Acetyl-beta-methylcholine chloride	Cholinergic agonist, M1 muscarinic acetylcholine receptor agonist	19.7473
beta-Adrenoceptor agonist	Adrenergic Agonist, beta-Adrenoceptor agonist; increases cytosolic cAMP	19.7197
Secnidazole	Antibacterial	19.6325
Quinine sulfate	K+ channel blocker; antimalarial, anticholinergic, antihypertensive and hypoglycemic agent; alkaloid isolated from the bark of the Cinchona family of South American trees	19.6305
Tamoxifen citrate	Anti-estrogen; relatively selective protein kinase C inhibitor, Estrogen receptor, Estrogen receptor partial agonist/antagonist, Protein kinase C inhibitor Induces apoptosis in human malignant glioma cell lines Tamoxifen and its metabolite 4-hydroxytamoxifen are selective estrogen response modifiers (SERMs) that act as estrogen antagonists in mammary gland Blocks estradiol-s, Protein kinase C inh…	19.6132
PACOCF3	Phospholipase A2 inhibitor	19.5907
(S)-(+)-Rolipram	PDE, PDE4 inhibitor. Less active enantiomer of rolipram (Cat. No. 0905)	19.5351
PPNDS	Potent, selective P2X1 antagonist	19.4534
2,3-DCPE hydrochloride	Selectively induces cancer cell apoptosis	19.4027
Simvastatin	HMG-CoA reductase inhibitor	19.3887
O-2050	CB1 silent antagonist	19.317
ETHYL 1-BENZYL-3-HYDROXY- 2-OXO[5H]PYRROLE-4-CARBOXYLATE	Aldose reductase inhibitor, EBPC is an aldose reductase inhibitor; anti-cancer	19.2949
DCPIB	Selective blocker of VSAC/ICl,swell; inhibits glucose-stimulated insulin release	19.1626
Quipazine dimaleate salt	5-HT agonist, 5-HT3 ligand, 5-HT3 agonist	19.0959
Salmeterol xinafoate	Potent beta2 agonist; long acting, beta 2 adrenergic agonist, beta2 Adrenoceptor agonist	18.9409
Furazolidone	Monoamine oxidase inhibitor, Protozoal DNA damage	18.9328
5-Aza-2 -deoxycytidine,Decitabine	Antimetabolites, DNA Me transferase inhibitor, DNA methyltransferase inhibitor	18.912
Pivampicillin	Antibiotic	18.8884
(R)-(-)- a-Methylhistamine dihydrobromide	Potent, selective H3 histamine receptor agonist which crosses the blood-brain barrier; inhibits histamine synthesis and release, Potent, standard H3 agonist	18.7528
Fluvoxamine maleate	5-HT re-uptake inhibitor, Selective serotonin reuptake inhibitor, serotonin reuptake inhibitor	18.6508
SCH 442416	"Very selective, high affinity A2A antagonist"	18.6202
ABT-737	Bcl-2, Bcl-2 inhibitor	18.5864
L-732,138	Potent, selective NK1 antagonist	18.3942
Imidazole-4-acetic acid hydrochloride	Competitive antagonist at GABA-C receptors	18.3342
(±)-AMT hydrochloride	Potent, selective and reversible inducible nitric oxide synthase inhibitor, Potent, selective iNOS inhibitor	18.3048
Montelukast	leukotriene receptor antagonist	18.1611
U-99194A maleate	D3 dopamine receptor antagonist, Potent, selective D3 antagonist	18.1061
NS-1619	Selective large conductance Ca2+-activated K+-channel activator	18.1049
Flubendazol	Anti-helminthic	18.0957
AF-DX 384	Potent M2/M4 antagonist	18.0792
Famciclovir	Famciclovir is an antiviral	18.0058
SKF 77434 hydrobromide	D1 dopamine receptor agonist, Selective D1-like partial agonist	17.9763
Hydralazine hydrochloride	Non-selective MAO-A/B inhibitor; antihypertensive	17.925
Dibucaine	Na+ channel blocker	17.8114
Apoptosis Activator 2	Promotes apoptosome formation and activates caspase-9/caspase-3 pathway. Selectively induces tumor cell apoptosis	17.81
Tulobuterol hydrochloride	beta-2-adrenergic receptor agonist, beta-Adrenoceptor agonist related to structurally to terbutaline; bronchodilator	17.7829
L-655,708	Selective for alpha5-containing GABAA receptors, Selective ligand for the benzodiazepine site of GABA-A receptors which contain the alpha5 subunit	17.7705
Staurosporine aglycone	K-252c is a PKC inhibitor active at submicromolar concentrations	17.7563
5-Carboxamidotryptamine maleate	5-HT1 agonist. Also has high affinity for 5-ht5A and 5-HT7, 5-HT7 Serotonin receptor agonist	17.4474
CGP 78608	Potent, selective glycine-site NMDA antagonist	17.3823
Triflusal	Cyclooxygenase inhibitor	17.379
Ibudilast	PDE inhibitor (non-selective), Phosphodiesterase IV (PDE IV) inhibitor, phosphodiesterase inhibitor	17.3777
JLK 6	Inhibitor of gamma-secretase-mediated betaAPP processing	17.2842
5-Hydroxy-L-tryptophan	Serotonin precursor; antidepressant; anti-epileptic	17.2426
Spironolactone	Competitive antagonist of the cytoplasmic aldosterone receptor; diuretic	17.2296
Isoproterenol hydrochloride	Standard selective beta agonist, Sympathomimetic amine acting almost exclusively on beta adrenoceptors; bronchodilator, Sympathomimetic amine acting almost exclusively on beta adrenoceptors; bronchodilator; less active enantiomer of Isoproterenol	17.2165
BAY 36-7620	Non-competitive mGlu1 antagonist with inverse agonist activity	17.1664
Gabaculine hydrochloride	GABA transaminase inhibitor; conformationally constrained GABA analog	17.0864
SCH 58261	A2A adenosine receptor antagonist, Potent, highly selective A2A antagonist	17.0702
Chlormezanone	Anxiolytic; muscle relaxant, Skeletal muscle relaxant	17.0233
Zardaverine	PDE3/4 inhibitor, Phosphodiesterase III inhibitor , Phosphodiesterase IV inhibitor	16.9956
(±)-Epinephrine hydrochloride	Adrenoceptor agonist, non-selective agonist of all adrenergic receptors	16.9736
VX-222	HCV protease	16.7823
Zebularine	DNA Me transferase inhibitor, DNA methyltransferase and cytidine deaminase inhibitor	16.7602
2-Methoxyestradiol,2-methoxyestradiol	Apoptotic and antiangiogenic agent, HIF, Inhibitor of angiogenesis and endothelial cell proliferation	16.6098
Rolipram	PDE4 inhibitor, Phosphodiesterase inhibitor, Selective cAMP-dependent phosphodiesterase (Type IV) cAMP-dependent inhibitor	16.6074
Tracazolate hydrochloride	GABA receptor modulator, Non-benzodiazepine anxiolytic which has a high differential between sedative and anxiolytic doses, Subtype-selective GABAA allosteric modulator	16.521
DNA topoisomerase type 1 inhibitor	DNA topoisomerase type 1 inhibitor, Topoisomerase	16.5186
LY 2183240	Novel, potent anandamide uptake inhibitor. Inhibits FAAH	16.5071
Bisoprolol hemifumarate salt	Adrenergic receptors, Cardioselective Beta1-adrenoceptor antagonist Actual molecular weight is 38348, beta1 antagonist	16.485
Mephenytoin	Anticonvulsant	16.4706
(±)-Brompheniramine maleate	H1 Antagonist, Anticholinergic, H1 Histamine receptor antagonist	16.4604
Protriptyline hydrochloride	Adrenergic reuptake inhibitor, Norepinephrine reuptake blocker	16.4175
GW 9662	Irreversible peroxisome proliferator-activated receptor-gamma (PPAR-gamma) inhibitor, Selective PPARgamma antagonist	16.4108
Pefloxacine	DNA gyrase inhibitor	16.3427
L-701,324	Selective antagonist at the glycine site of the NMDA glutamate receptor	16.3342
Kainic acid	Excitatory amino acid receptor agonist selective for the kainate glutamate receptor subtype; conformationally restricted analog of L-glutamic acid, Potent excitant and neurotoxin	16.295
Sepiapterin	Cofactor of nitric oxide synthase; intracellularly converted to tetrahydrobiopterin	16.2185
6-Thioguanine	Purine analogue	16.2031
Betahistine mesylate	H1 agonist, H3 antagonist	16.1767
Simvastatin	HMG-CoA reductase inhibitor	16.1663
Piracetam	Prototypical nootropic; modulates Na+-flux at AMPA glutamate receptors	16.1319
Nylidrin hydrochloride	sympathomimetic, beta-adrenergic agonist, beta Adrenoceptor agonist; peripheral vasodilator	16.0694
GR-89696 fumarate	Subtype-selective kappa opioid agonist, kappa Opioid receptor agonist	16.0045
CGS-21680 hydrochloride	A2A agonist, A2a adenosine receptor agonist	15.974
IDRA 21	Inhibits AMPA receptor desensitization	15.9301
Minocycline hydrochloride	Basement membrane protease inhibitor; inhibits endothelial cell proliferation and angiogenesis	15.929
(R)-(-)-Rolipram	PDE4 inhibitor. More active enantiomer of rolipram (Cat. No. 0905)	15.9022
(-)-Scopolamine methyl nitrate	Competitive muscarinic acetylcholine receptor antagonist	15.8715
Ancitabine hydrochloride	Antineoplastic	15.7382
DMP 543	K+ channel blocker and potent ACh release enhancer	15.7308
Dorsomorphin dihydrochloride	Potent and selective AMPK inhibitor	15.7215
IWR-1	WNT inhibitor	15.6975
N6-Cyclopentyladenosine	Potent, selective A1 agonist, Selective A1 adenosine receptor agonist	15.6904
Tobramycin	Ribosomal protein synthesis inhibitor	15.6762
Ro 31-8220 mesylate	Protein kinase inhibitor	15.5482
Tocainide hydrochloride	Na+ channel inhibitor, Sodium channel blocker Class IB antiarrhythmic	15.5353
Pheniramine maleate	H1 antagonist, H1 histamine receptor antagonist	15.4832
(S)-Timolol maleate	Adrenergic receptor antagonist, beta Adrenoceptor antagonist; antihypertensive; antiarrhythmic; antiglaucoma agent, beta1 antagonist	15.4436
(±)-Norepinephrine (+)bitartrate	Adrenergic neurotransmitter	15.4228
N-ArachidonylGABA	Inhibits pain in vivo	15.4122
(+)-Catechin Hydrate	Antioxidant; free radical scavenger	15.3978
Calcium levofolinate	Folate derivative	15.3728
T0070907	Highly potent and selective PPARgamma antagonist, T0070907 is very similar in structure and activity to the PPARgamma antagonist GW9662 T0070907 is more potent and has higher selectivity for PPAR-gamma over all other subtypes (about 800-fold)	15.3537
INCA-6	Inhibitor of calcineurin-substrate association	15.3395
Naltriben mesylate	Standard delta2 selective antagonist	15.2797
SKF 96365 hydrochloride	STIM1-mediated Ca2+ influx inhibitor	15.2569
LY2090314	GSK-3 inhibitor	15.2442
(RS)-AMPA,(RS)-AMPA hydrobromide	Potent excitatory amino acid that interacts selectively with central AMPA/kainate glutamate receptors, Selective AMPA agonist, Selective AMPA agonist. More water soluble form of (RS)-AMPA (Cat. No. 0169)	15.2378
O-(Carboxymethyl)hydroxylamine hemihydrochloride	Non-selective aminotransferase inhibitor	15.1864
Bethanechol chloride	Cholinergic receptor agonist, Muscarinic acetylcholine receptor agonist; resistant to acetylcholinesterase and non-specific cholinesterases	15.1634
Nalmefene hydrochloride	opioid receptor antagonist	15.1101
R(-)-2,10,11-Trihydroxy-N-propylnoraporphine hydrobromide	Potent and selective D2 dopamine receptor agonist	15.0754
GSK2141795	pan-AKT inhibitor	15.0386
Levalbuterol hydrochloride	beta-2 adrenergic receptor stimulation	15.031
Hydroxytacrine maleate (R,S)	Acetylcholine esterase inhibitor, Cholinesterase inhibitor	14.9873
DL-alpha-Difluoromethylornithine hydrochloride	Selective irreversible ornithine decarboxylase (ODC) inhibitor	14.8743
Ranitidine hydrochloride	H2 antagonist, Selective H2 antagonist	14.8723
Bosentan	endothelin-1 inhibition	14.8506
Nalidixic acid sodium,Nalidixic acid sodium salt	subunit of DNA gyrase inhibitor, Inhibits bacterial DNA polymerase (DNA gyrase)	14.8462
NG-Monomethyl-L-arginine acetate	Nitric oxide synthase inhibitor; blocks formation of endothelium-derived relaxing factor (EDRF)	14.7977
Escitalopram	selective serotonin reuptake inhibitor	14.7628
Lovastatin	HMG CoA reductase inhibitor, HMG-CoA reductase inhibitor	14.7586
CH5132799	PI3K inhibitor	14.7243
Imiquimod	Toll-Like Recptor 7 (TLR7) ligating	14.6991
Azaperone	Dopaminergic receptor antagonist	14.643
Tropisetron HCl	5 HT3 antagonist, 5-HT receptor	14.6416
Loxapine succinate	Dibenzoxazepine antipsychotic agent, Dopamine antagonist	14.6214
Meropenem	Peptidoglycan synthesis inhibitor	14.5803
(±)-Sotalol hydrochloride	Adrenergic receptor antagonist, Beta-1 adrenergic receptor, Potent beta-adrenoceptor antagonist, a class III antiarrythmic; prolongs the action potential and increases the refractory period, beta antagonist	14.5685
PNU 37883 hydrochloride	Vascular KATP channel blocker	14.5435
TMS	Cytochrome P450 1B1 inhibitor	14.5259
Valacyclovir hydrochloride	inhibitor of viral DNA polymerase	14.4663
Methiothepin maleate,Methiothepin mesylate	5-HT autoreceptor antagonist, 5-HT1c antagonist, 5-HT release inhibitor electrical or K+ induced, 5-HT1E, 5-HT1F, 5-HT6, Has moderate affinity for 5-ht5 and high affinity for 5-ht6 and 5-HT7. Also antagonist at 5-HT1 and 5-HT2	14.4305
Bromhexine hydrochloride	Mucolytic	14.4206
Metformin hydrochloride	Antihyperglycemic	14.4183
AG-014699	PARP	14.393
Milrinone	PDE3 inhibitor, Phosphodiesterase III inhibitor, Phosphodiesterase inhibitor	14.3609
SNC80	delta Opioid receptor agonist	14.3498
Clorgyline hydrochloride	Monoamine oxidase A inhibitor, Selective MAO-A inhibitor	14.337
Pepstatin A	Aspartic proteases irreversible inhibitor	14.3364
3-Aminopropylphosphonic acid	GABA-B receptor agonist	14.3276
2-methoxyestradiol	Apoptotic and antiangiogenic agent, HIF, Inhibitor of angiogenesis and endothelial cell proliferation	14.3205
BKM120	PI3K inhibitor	14.3135
R(-)-Apocodeine hydrochloride	Dopamine receptor agonist; apomorphine metabolite	14.2709
Pravastatin sodium salt	HMG-CoA reductase inhibitor	14.251
PNU 120596	Positive allosteric modulator of alpha7 nAChR; active in vivo	14.2453
Prothionamide	Antibacterial	14.1523
Azacyclonol	H1 antagonist	14.1521
Ganaxolone	Positive allosteric modulator of GABA-A receptors	14.1442
AM 404	Anandamide transport inhibitor	14.141
Palmitoylethanolamide	Selective GPR55 agonist. FAAH and PAA substrate	14.1059
Metaraminol bitartrate	Adrenergic agonist	14.0976
BHQ	Inhibitor of SERCA ATPase	14.086
Serotonin hydrochloride	5-HT agonist, Endogenous 5-HT receptor agonist, Endogenous neurotransmitter	14.0789
Ca2+ release inhibitor	Ca2+ release inhibitor, Inhibits intracellular Ca2+ release from the sarcoplasmic reticulum; muscle relaxant	14.0552
CPT 11, Irinotecan Hydrochloride	DNA topoisomerase I inhibitor; antitumor, inhibitor of topoisomerase I, topoisomerase	14.0487
Proscillaridin A	Na+/K+-ATPase inhibitor	14.0459
AH 11110 hydrochloride	Subtype-selective alpha1B ligand	14.02
2-Aminobenzenesulfonamide	Inhibitor of carbonic anhydrase B	14.0092
CGP 20712A methanesulfonate	Highly potent and selective beta1 antagonist, Selective beta1-adrenoceptor antagonist	14.0084
PHTPP	Selective ERbeta antagonist	14.0027
Lorglumide sodium salt	CCK antagonist, Potent and selective non-peptide cholecystokinin (CCK) receptor antagonist; orally active	13.9254
Loratadine,Loratidine	H1 Histamine receptor antagonist, Peripheral H1 antagonist; antiallergic agent, histamine H1 receptor antagonist	13.899
Telmisartan	RAAS, angiotensin II receptor antagonist	13.8579
Imetit dihydrobromide	Potent and selective H3 histamine receptor agonist, Standard H3 and H4 agonist (H3 > H4)	13.8426
Diclofenac sodium	COX, Cyclooxygenase inhibitor	13.82
Pimozide	Ca2+ channel antagonist; antipsychotic; D2 dopamine receptor antagonist, D2-like antagonist, Dopamine antagonist ?	13.8141
Phenytoin sodium	Anticonvulsant; anti-epileptic	13.7869
Pimethixene maleate	Anticholinergic, Serotonin antagonist, Bradykinin antagonist	13.7841
NNC 63-0532	Potent non-peptide NOP agonist; brain penetrant	13.7702
HEMADO	A3 adenosine receptor agonist, High affinity selective A3 agonist	13.7564
Milrinone	PDE3 inhibitor, Phosphodiesterase III inhibitor, Phosphodiesterase inhibitor	13.7535
IEM 1460	Open-channel blocker of AMPA currents; selective for non-GluR2-containing receptors	13.7092
Felbamate	Anticonvulsant; glutamate receptor antagonist, NMDA antagonist, acts glycine site	13.6869
CCT 018159	Hsp90 inhibitor	13.6636
Brivanib	VEGFR2/FGFR1 inhibitor	13.6516
Mexiletine hydrochloride	Na+ channel blocker, Na+ channel blocker, antiarrhythmic agent, Sodium channel blocker	13.6434
4-Imidazolemethanol hydrochloride	Histonol dehydrogenase Inhibitor	13.6363
Clodronate,Clodronic acid	Matrix metalloproteinase 1 (MMP1) and collagenase inhibitor	13.6115
L-733,060 hydrochloride	Potent NK1 antagonist	13.6034
Tamoxifen citrate	Anti-estrogen; relatively selective protein kinase C inhibitor, Estrogen receptor, Estrogen receptor partial agonist/antagonist, Protein kinase C inhibitor Induces apoptosis in human malignant glioma cell lines Tamoxifen and its metabolite 4-hydroxytamoxifen are selective estrogen response modifiers (SERMs) that act as estrogen antagonists in mammary gland Blocks estradiol-s, Protein kinase C inh…	13.6017
Moxisylyte hydrochoride	Alpha antagonist, alpha1-Adrenoceptor antagonist	13.5918
3-Methyl-GABA	Activator of GABA amino-transferase	13.5885
5-Fluorouracil	Thymidylate Synthase inibitor, Thymidylate synthetase inhibitor; leads to accumulation of cells in S phase	13.5681
Tyrphostin AG 112	Protein tyrosine kinase inhibitor	13.5345
L-689,560	Very potent NMDA antagonist	13.5328
Demeclocycline hydrochloride	Ribosomal protein synthesis inhibitor, Tetracycline antibiotic; interferes with protein synthesis	13.5188
5-Fluorouracil	Thymidylate Synthase inibitor, Thymidylate synthetase inhibitor; leads to accumulation of cells in S phase	13.4652
Acarbose	Glucosidase alpha inhibitor (intestinal), inhibits enzymes (glycoside hydrolases) needed to digest carbohydrates:	13.4626
LY 288513	Selective CCK2 antagonist	13.4567
Phenylephrine hydrochloride	alpha1 Adrenoceptor agonist; mydriatic; decongestant	13.4393
R-(-)-Desmethyldeprenyl hydrochloride	MAO-B inhibitor; metabolite of L-deprenyl	13.439
alpha,beta-Methylene adenosine 5`-triphosphate dilithium	P2 receptor agonist that is more potent than ATP at the P2X subtype	13.4269
Doxazosin mesylate	Alpha 1 adrenergic antagonist, adrenergic receptor, alpha1 adrenoceptor blocker	13.3892
Chlorpropamide	Glucagon secretogen, Somatostatin secretogen, , Stimulates insulin release	13.3849
Nitrocaramiphen hydrochloride	Muscarinic antagonist, Muscarinic antagonist, M1 > M2	13.3784
Mecamylamine hydrochloride	Cholinergic receptor antagonist, Nicotinic acetylcholine receptor antagonist	13.362
Zafirlukast	leukotriene receptor antagonist (LTRA)	13.3598
S-Nitrosoglutathione	Nitric oxide donor in vivo	13.3491
17alpha-hydroxyprogesterone	Metabolite of progesterone	13.3473
Dopamine hydrochloride	Endogenous neurotransmitter, beta 1 receptors stimulator	13.3394
(-)-U-50488 hydrochloride,	Potent kappa opioid receptor agonist; more potent enantiomer of (±)-trans-U-50488, Selective kappa opioid receptor agonist, Standard selective kappa agonist. More active enantiomer of (Â±)-U-50488 (Cat. No. 0495)	13.3041
Aniracetam	Desensitization inhibitor (AMPA > kainate), Increases ion conductance through AMPA glutamate receptors; reported to display anti-amnesic acitivty	13.2796
Docetaxel	binds to microtubules	13.2658
Hydrochlorothiazide	Carbonic anhydrase inhibitor; diuretic, Na+ Cl- transport inhibitor, Increases synthesis of PG D2	13.228
Encorafenib	BRAF inhibitor	13.1889
Pipenzolate bromide	Nicotinic receptor antagonist	13.1683
(+)-Anabasine hydrochloride	Neuronal nicotinic receptor agonist	13.1606
Sulindac	COX inhibitor; Anti-inflammatory, Cyclooxygenase inhibitor, Cyclooxygenase inhibitor (following metabolism to sulindac sulfide)	13.1401
Choline bromide	Choline acetyltransferase substrate	13.0693
Dextromethorphan hydrobromide monohydrate	Opioid ligand	13.0168
Nocodazole	Disrupts microtubules by binding to beta-tubulin, Microtubule inhibitor, Microtubule poison	12.9887
Ketorolac tromethamine	COX, Cyclooxygenase Inhibitor, Non-steroidal anti-inflammatory (NSAID) drug	12.9881
Clorsulon	Antiparasitic	12.9579
SC 19220	EP1 Prostanoid receptor antagonist, Selective EP1 receptor antagonist	12.9563
Cantharidic Acid	Protein phosphatase 1 (PP1) and 2A (PP2A) inhibitor	12.956
SKF 77434 hydrobromide	D1 dopamine receptor agonist, Selective D1-like partial agonist	12.9479
Thioguanosine	Antimetabolite	12.9318
Debrisoquin sulfate	Antihypertensive; metabolized to tetrahydroisoquinoline (TIQ) which may play a role in the induction of Parkinson`s Disease	12.8542
Rabeprazole Sodium salt	proton pump inhibitors	12.8126
Buflomedil hydrochloride	Vasodilator	12.7922
Cefaclor	Semi-synthetic cephalosporin antibiotic; interferes with cell wall synthesis	12.7707
S(+)-Raclopride L-tartrate	Potent, selective D2/D3 antagonist, Selective D2 dopamine receptor antagonist, selective dopamine D1/D2 receptors antagonist	12.7614
Spironolactone	Aldosterone antagonist	12.7579
CFM-2	Non-competitive AMPA antagonist	12.754
CGS-21680 hydrochloride	A2A agonist, A2a adenosine receptor agonist	12.7322
Artemisinin	Antimalarial; inhibits P-type ATPase (PfATP6) of P. falciparum, Oxidant	12.721
Putrescine dihydrochloride	Binds to the polyamine modulatory site of the NMDA glutamate receptor and potentiates NMDA-induced currents; precursor of spermidine	12.699
Olmesartan	angiotensin II receptor antagonist	12.6988
Raloxifene hydrochloride	Estrogen receptor modulator; anti-estrogenic drug, Selective estrogen receptor modulator (SERM)	12.6966
Oxaliplatin	DNA cross-linking antitumor agent	12.6771
Clodronic acid	Matrix metalloproteinase 1 (MMP1) and collagenase inhibitor	12.6516
Acenocoumarol	Vitamin K antagonist	12.6383
3-MPPI	alpha1 ligand	12.623
Penbutolol sulfate	Adrenergic receptor antagonist	12.6206
Lithocholic acid	Anticholelithogenic, Gastrointestinal agent	12.6177
H2 Histamine receptor antagonist	H2 Histamine receptor antagonist	12.6175
Diazoxide	Activator of ATP-dependent K+ channels, Activator of ATP-dependent K+ channels in both vascular smooth muscle and pancreatic beta-cells; antihypertensive, Blocks desensitization of AMPA receptors	12.6037
Sparfloxacin	bacterial DNA gyrase inhibitor	12.5893
RS 45041-190 hydrochloride	High affinity I2 ligand. Highly selective	12.5888
Ethamsylate	prostaglandin synthesis inhibitor	12.5842
Apomorphine hydrochloride hemihydrate	Non-selective dopamine receptor agonist	12.58
Mepyramine maleate,Pyrilamine maleate	H1 Histamine receptor antagonist, H1 antagonist, Selective H1 inverse agonist	12.5548
LY 255283	Selective, competitive BLT2 receptor antagonist	12.5503
KU14R	Antagonist of pancreatic imidazoline receptor	12.528
NSC 95397	Selective Cdc25 dual specificity phosphatase inhibitor, Selective, irreversible Cdc25 dual specificity phosphatase inhibitor	12.4791
Tetraethylenepentamine pentahydrochloride	bile acid sequestrant	12.4295
Spiperone hydrochloride	5-HT2A antagonist. Also D2-like antagonist, D2 antagonist, Selective D2 dopamine receptor antagonist	12.4199
SANT-1	Potent sonic hedgehog pathway (Shh) antagonist; inhibits by binding directly to smoothened (Smo) receptor	12.4091
Imperatorin	A modulator of p38, ERK pathway Imperatorin increases BMP-2 expression (mRNA) and increases bone density/volume and mineralization in vivo	12.3822
17-PA,Budesonide	Antagonist of neurosteroid potentiation and direct gating of GABAA, Anti-inflammatory glucocorticoid, Synthetic glucocorticoid; anti-inflammatory and chemopreventive	12.377
Oxiracetam	Nootropic agent, improves learning and memory, and prevents impairment of cognitive functions	12.3763
Cabazitaxel	Microtubule inhibitor	12.3684
K 185	Melatonin receptor antagonist	12.3442
CGP 57380	Cell-permeable, selective mitogen-activated protein kinase-interacting kinase 1 (MNK1) inhibitor, Selective inhibitor of Mnk1	12.327
PHCCC	Potent group I mGlu antagonist	12.3182
AZD2281(Olaparib)	PARP	12.2956
Butabindide oxalate	CCK-inactivating serine protease inhibitor	12.293
G15	Selective GPR30 antagonist with little to no binding/activity towards classical estrogen receptors ER?/ER?	12.2921
Hexamethonium dibromide dihydrate,Hexamethonium dichloride	Blocks nicotinic acetylcholine receptors at autonomic ganglia, Ganglion blocking agent, Nicotinic acetylcholine receptor antagonist	12.2906
(+)-Isoproterenol (+)-bitartrate salt	Adernergic receptor agonist	12.288
NG-Nitro-L-arginine	Potent nitric oxide synthase inhibitor	12.2846
6-Furfurylaminopurine	cytokinin plant hormone	12.2669
1,5-Isoquinolinediol	Potent inhibitor of Poly(ADP-ribose) synthetase which is activated by nitric oxide; neuroprotective agent	12.2595
9-cyclopentyladenine	Cell-permeable, non-competitive adenylyl cyclase inhibitor; targets the P-site domain	12.2451
(±)-Quinpirole dihydrochloride	Selective D2-like agonist, Selective D2-like dopamine receptor agonist which possesses some activity at D3 dopamine receptors, Selective D2-like dopamine receptor agonist with some selectivity for D3 sites	12.231
Idasanutlin	MDM2 inhibitor	12.2293
Genipin	Stimulates insulin secretion in UCP2-dependent manner (Uncoupling protein 2) Genipin is a protein, collagen, gelatin, and chitosan cross-linker	12.2218
Selegiline hydrochloride	Monoamine B oxydase inhibitor, monoamine oxidase	12.2088
WY 14643	Selective PPARalpha agonist	12.1987
Terbutaline hemisulfate	Beta-2 adrenergic agonist	12.197
N-Oleoyldopamine,OLDA	Endogenous vanilloid; weak CB1 cannabinoid receptor ligand, Potent, selective endogenous TRPV1 agonist	12.1799
Loperamide hydrochloride	Ca2+ channel antagonist, Meperidine congener which binds to opioid receptors; Ca2+ channel antagonist, Peripherally acting mu agonist. Also Ca2+ channel blocker	12.1777
LY-294,002 hydrochloride	PI3K, Selective PI 3-kinase inhibitor, Specific phosphatidylinositol 3-kinase (PI3K) inhibitor	12.1649
Ro 20-1724	PDE4 inhibitor, Potent and selective cAMP phosphodiesterase inhibitor	12.1502
Ethotoin	Anticonvulsant	12.1491
Epothilone B(EPO906)	Epothilone B	12.1483
AGN 192403 hydrochloride	I1 selective ligand	12.1473
,Remoxipride hydrochloride	Dopaminergic antagonist, Selective D2-like antagonist	12.1307
(R) -Naproxen sodium salt	Cyclooxygenase inhibitor	12.13
Nicardipine hydrochloride	Ca2+ channel antagonist, L-type Ca2+ channel antagonist; antihypertensive	12.1117
Khellin	Anthelmintic, bronchodilator, vasodilator and antidiabetic	12.0849
Moclobemide	Mono amine oxidase, inhibitor (Type A), Reversible monoamine oxidase A inhibitor (MAOI); antidepressant	12.082
B2,CPNQ	Prevents huntingtin-mediated proteosome dysfunction and reduces alpha-synuclein-mediated toxicity; promotes inclusion formation in cellular models of Huntington`s and Parkinson`s disease, SIRT2 inhibitor	12.076
Cibenzoline succinate	Blocks ATP-sensitive K channels in heart and pancreatic cells; class IA antiarrhythmic drug	12.0327
BRL 50481	Phosphodiesterase 7 (PDE7) inhibitor, Selective PDE7 inhibitor	12.0299
Estrone	Estrogen receptor agonist, Luteolytic estrogen produced by the corpus luteum	12.0058
trans-Triprolidine hydrochloride	H1 antagonist, Potent H1 histamine receptor antagonist, Standard H1 antagonist, highly potent	11.9971
Riluzole hydrochloride	Glutamate antagonist, Glutamate release inhibitor/GABA uptake inhibitor, Glutamate release inhibitor; anticonvulsant	11.9876
Butalbital	Analgesic	11.9813
Histamine dihydrochloride	Endogenous histamine receptor agonist, Endogenous neurotransmitter	11.9622
Ipsapirone	Selective 5-HT1A agonist, partial 5-HT1A agonist	11.9607
SB 431542	"Potent, selective inhibitor of TGF-betaRI, ALK4 and ALK7", ALK	11.9489
Capmatinib	c-MET inhibitor	11.9107
Hsp70 inhibitor	Hsp70	11.895
Docetaxel	Microtubule Formation	11.8877
SKF 91488 dihydrochloride	Histamine N-methyltransferase inhibitor	11.8796
ICI 204,448 hydrochloride	"""kappa agonist, acts peripherally""", kappa Opioid receptor agonist that does not cross the blood brain barrier	11.878
ABT-751	Microtubule Formation	11.8582
N^G,N^G-Dimethylarginine hydrochloride	Reversible inhibitor of nitric oxide synthetase in vivo and in vitro	11.8435
Artemisinin	Antimalarial; inhibits P-type ATPase (PfATP6) of P. falciparum, Oxidant	11.7926
Terfenadine	H1 antagonist, Non-sedating H1 histamine receptor antagonist	11.7915
H2 antagonist, I1 agonist	H2 antagonist, I1 agonist	11.7827
A23187, free acid,Calcimycin	Ca2+ ionophore used to potentiate responses to NMDA, but not quisqualate glutamate receptors, Calcium ionophore	11.7748
1-Amino-1-cyclohexanecarboxylic acid hydrochloride	Synthetic amino acid that crosses the blood-brain barrier by the Large Neutral Amino Acid carrier system	11.7692
Enalapril maleate	Converting enzyme inhibitor, RAAS	11.7665
FAUC 213	Highly selective D4 dopamine receptor full antagonist	11.7549
Acetamide	Carbonic anhydrase inhibitor	11.7375
2,2`-Bipyridyl	Metalloprotease inhibitor	11.7207
RS 16566 dihydrochloride	5-HT3 ligand. Also shows affinity for zacopride binding site	11.7013
2-Chloro-N6-cyclopentyladenosine	Potent, selective A1 agonist	11.6726
Aminopurvalanol A	Cyclin-dependent kinase inhibitor	11.6681
6-Fluoronorepinephrine hydrochloride	alpha Adrenoceptor agonist	11.6555
ARRY334543	EGFR/HER2 inhibitor	11.6466
3,4-Dichloroisocoumarin	Serine protease inhibitor	11.6421
Benzathine benzylpenicillin	Peptidoglycan synthesis inhibitor	11.6339
Pramipexole dihydrochloride monohydrate	Dopamine recptors agonist, NULL	11.6038
Gatifloxacin	Antibiotic	11.603
Picotamide monohydrate	Eicosenoid receptor antagonist, Thromboxane A2 antagonist, Eicosenoid receptor antagonist; a thromboxane A2 antagonist; antiplatelet agent	11.5968
N6-Methyladenosine	Adenosine analog useful for an adenosine reference standard since it is a poor substrate for adenosine deaminase, Antimetabolite	11.5732
YM 976	PDE4 inhibitor, Phosphodiesterase type IV (PDE4) inhibitor Exhibits anti-inflammatory activity without emesis	11.5408
Cilomilast(SB-207499)	PDE	11.5121
DY131	Agonist selective for estrogen-related receptors ERRbeta and ERRgamma	11.5073
Naftifine hydrochloride	sterol biosynthesis synthesis	11.5066
Hexetidine	Detergent	11.5046
6-Iodo-nordihydrocapsaicin	Potent, competitive vanilloid receptor antagonist	11.502
RS 100329 hydrochloride	"Potent, subtype-selective alpha1A antagonist"	11.4885
Tranilast	Antiallergic, inhibits release from mast cells, Inhibits LTC4 and PGE2 formation but does not inhibit cyclooxygenase or lipoxygenase activity; anti-asthma drug	11.4844
Caffeic acid phenethyl ester	NFkB inhibitor, Specific inhibitor of NF-kappaB activation	11.4834
Nicorandil	KATP channel opener and NO donor	11.4659
6-Aminohexanoic acid	Plasmin inhibitor, Promotes rapid dissociation of plasmin, thereby inhibiting the activation of plasminogen and subsequent fibrinolysis; inhibits plasminogen binding to activated platelets	11.4542
(+)-Norfenfluramine hydrochloride	the major hepatic metabolite of (+)-fenfluramine and is primarily responsible for the anorexic effect, as well as side effects; (+)-norfenfluramine causes vasoconstriction and a blood pressure increase	11.4205
Dobutamine hydrochloride	"alpha1, beta1 and beta2 agonist", Beta1 agonist, Beta2 agonist, beta1 Adrenoceptor agonist	11.408
Adiphenine hydrochloride	Anticholinergic, Na+ channel blocker, Muscarinic antagonist	11.4008
Bromperidol	Dopamine antagonist	11.3841
6,7-ADTN hydrobromide	Dopamine receptor agonist	11.3829
Ibandronate sodium	Bone resorption inhibitor, Farnesyl diphosphate synthase inhibitor; inhibits bone resorption	11.378
Ketanserin tartrate hydrate	5-HT2 antagonist, 5-HT1 antagonist, 5-HT2A antagonist, Selective 5-HT2 serotonin receptor blocker, Selective 5-HT2A antagonist. Also antagonist at 5-HT1D	11.3728
Asenapine maleate	serotonin 5-HT receptors, Alpha adrenergic receptors, Dopamine receptors	11.3639
P1075	Potent KATP channel opener	11.3451
FGIN-1-43	Potent, specific ligand for mitochondrial DBI receptor	11.3203
Famotidine	H2 histaminic antagonist	11.3051
3-Tropanylindole-3-carboxylate methiodide	Potent, water soluble 5-HT3 serotonin receptor antagonist	11.3038
(-)-Eseroline fumarate	Metabolite of physostigmine (eserine); potent analgesic; cholinesterase inhibitor	11.3014
Maprotiline hydrochloride	Noradrenalin re-uptake inhibitor, Noradrenaline uptake inhibitor, 5-HT uptake inhibitor, Selective norepinephrine reuptake inhibitor	11.2841
Benzocaine	Na+ channel blocker	11.2777
CMPD-1	Non-ATP-competitive p38alpha inhibitor	11.2758
Ibotenic acid	Non-selective NMDA agonist, Potent NMDA/metabotropic glutamate receptor agonist; excitotoxin; originally isolated from Amanita pantherina and Amanita muscaria	11.2646
SDZ 220-040	Potent, competitive NMDA antagonist	11.2391
Perindopril	ACE inhibitor	11.2373
Dehydroisoandosterone 3-acetate	Steroid hormone	11.2088
CCT007093	An effective PPM1D inhibitor that selectively reduces viability of human tumour cell lines	11.2056
BML-284	Wnt agonist	11.1868
Venlafaxine hydrochloride	5-HT receptor, Dual serotonin and norepinephrine reuptake inhibitor Antidepressant, serotonin-norepinephrine reuptake inhibitor	11.1329
GR 32191 hydrochloride	Potent thromboxane A2/TP receptor antagonist	11.1277
Octopamine hydrochloride	Adrenergic receptor agonist, Invertebrate biogenic amine: activates beta3 adrenoceptors, Neurotransmitter	11.1204
Lovastatin	HMG CoA reductase inhibitor, HMG-CoA reductase inhibitor	11.1077
SB 216763,SB-216763	GSK-3, Potent, selective GSK-3 inhibitor, Potent, selective, cell permeable inhibitor of glycogen synthetase kinase-3 (GSK-3)	11.0971
8-Bromo-cGMP sodium	Membrane-permeable analog of cGMP	11.0721
Theobromine	Adenosine receptor antagonist, Weak adenosine receptor antagonist; weak phosphodiesterase inhibitor; diuretic; smooth muscle relaxant	10.9956
(R,R)-THC,(R,R)-cis-Diethyl tetrahydro-2,8-chrysenediol	Potent estrogen receptor beta antagonist; potent partial agonist at estrogen receptor alpha, Potent subtype selective ligand; ERalpha agonist/ERbeta antagonist	10.9753
ZK 93423	Potent benzodiazepine agonist	10.9708
Dibutyryl-cAMP, sodium salt	Cell-permeable cAMP analog	10.9464
MAPK (p38MAP) inhibitor	MAPK (p38MAP), Selective inhibitor of p38 MAPK, Selective inhibitor of p38 MAPK; water-soluble, p38 MAPK	10.9358
Nalidixic acid sodium salt	subunit of DNA gyrase inhibitor, Inhibits bacterial DNA polymerase (DNA gyrase)	10.9351
Fulvestrant	Selective estrogen receptor downregulator (SERD) First pure antiestrogen with no agonistic activity both in vitro and in vivo, estrogen receptor, estrogen receptor antagonist	10.9057
(±)-SKF-38393 hydrochloride	D1 Dopamine receptor agonist, Selective D1-like agonist	10.8891
o-3M3FBS	Inactive analog of m-3M3FBS (Cat. No. 1941)	10.8851
4-IBP	"sigma ligand, sigma1 > sigma2"	10.8805
Demeclocycline hydrochloride	Ribosomal protein synthesis inhibitor, Tetracycline antibiotic; interferes with protein synthesis	10.8654
3-Isobutyl-1-methylxanthine	Potent phosphodiesterase inhibitor; more active than theophylline at adenosine receptors	10.8642
2-(2-Aminoethyl)isothiourea dihydrobromide	Inhibits constitutive and inducible nitric oxide synthase (NOS)	10.8542
GR 46611	5-HT1D agonist, 5-HT1D serotonin receptor agonist	10.834
(±)-Sotalol hydrochloride	Adrenergic receptor antagonist, Beta-1 adrenergic receptor, Potent beta-adrenoceptor antagonist, a class III antiarrythmic; prolongs the action potential and increases the refractory period, beta antagonist	10.8062
Imipenem monohydrate	Bacterial transpeptidase inhibitor, broad spectrum beta-lactam antibiotic	10.8046
W-9 hydrochloride	Calmodulin antagonist	10.7897
U0124	Inactive analog of U0126 (Cat. No. 1144)	10.7613
Pargyline hydrochloride	MAO inhibitor, relatively selective for MAO-B, Monoamine oxidase inhibitor	10.757
BGJ398	FGFR inhibitor	10.7316
Calcium channel blocker	calcium channel, calcium channel blocker	10.7176
ICI-89406	beta antagonist	10.6874
8-M-PDOT	Melatonin agonist	10.682
Calmidazolium chloride	Calmodulin antagonist, Potent inhibitor of calmodulin activation of phosphodiesterase; strongly inhibits calmodulin-dependent Ca2+-ATPase	10.6791
Vinflunine Tartrate	Vinca alkyloid	10.6574
2-[1-(4-Piperonyl)piperazinyl]benzothiazole	5-HT4 agonist. Also 5-HT3 antagonist	10.638
Zopiclone	cyclopyrrolone	10.6323
Lithium Chloride	Anti-manic drug used in the treatment of bipolar depression; inhibitor of inositol monophosphatase	10.6198
Remoxipride hydrochloride	Dopaminergic antagonist, Selective D2-like antagonist	10.6016
Guanadrel sulfate	Antihypertensive agent	10.5688
L-NIL hydrochloride	Selective iNOS inhibitor	10.5606
Furosemide	Na+,K+,Cl- cotransport	10.5498
Quetiapine	dopamine and serotonin receptors antagonist	10.5423
Luteolin(Luteolol)	"PDE, Interleukin 6"	10.5365
Ro 90-7501	Inhibitor of Abeta42 fibril formation, Inhibits amyloid beta42 (Abeta42) fibril formation	10.5251
GBR-12935 dihydrochloride	Dopamine reuptake inhibitor, Selective dopamine uptake inhibitor	10.5197
Selective P2Y12 antagonist	Selective P2Y12 antagonist	10.5083
LP 12 hydrochloride hydrate	5-HT7 receptor agonist displaying selectivity over D2, 5-HT1A and 5-HT2A receptors	10.4935
PRIMA-1	Restores mutant p53 activity; induces apoptosis	10.4875
(S)-WAY 100135 dihydrochloride	"Potent, selective 5-HT1A antagonist"	10.4818
Tasquinimod	S100A9 inhibitor	10.4677
Carprofen	COX-2 production inhibition	10.4675
Yohimbine hydrochloride	Selective alpha2 antagonist	10.4493
Flumazenil	Benzodiazepine antagonist, Benzodiazepine receptor antagonist	10.429
Dipyrone	Cyclooxygenase inhibitor	10.4257
L-701,324	NMDA antagonist, acts glycine site	10.4056
Potassium clavulanate	beta-lactamase inhibition	10.403
A23187, free acid,Calcimycin	Ca2+ ionophore used to potentiate responses to NMDA, but not quisqualate glutamate receptors, Calcium ionophore	10.4019
Sulfamethizole	Inhibitor of folic acid synthesis	10.3996
Cefoxitin sodium salt	Bacterial transpeptidase inhibitor	10.3845
Bretylium tosylate	Noradrenaline release inhibitor	10.3728
SB 205384	GABA-A receptor modulator selective for the alpha3beta2gamma2 subunit combination, GABAA receptor modulator; slows current decay	10.3694
Methylatropine nitrate	Cholinergic receptor antagonist	10.3694
Ritodrine hydrochloride	beta2-Adrenoceptor agonist; relaxes uterine muscle contractions	10.3676
Piperidolate hydrochloride	Cholinergic receptor antagonist	10.3541
Epothilone A	Microtubule Formation	10.3488
Oxyphenbutazone	Cyclooxygenase inhibitor	10.3401
3-alpha-Hydroxy-5-beta-androstan-17-one	Steroid hormone	10.3312
Clofazimine	Antibacterial	10.3311
LGK-974	PORCN inhibitor	10.3265
Furegrelate sodium	Thromboxane synthetase inhibitor	10.2823
2-PMDQ	"Potent, selective alpha1 antagonist"	10.282
Nomegestrol acetate	Progestin	10.2816
Nocodazole	Disrupts microtubules by binding to beta-tubulin, Microtubule inhibitor, Microtubule poison	10.278
BRL 37344 sodium	Selective beta3 adrenoceptor agonist	10.2543
8-Bromo-cAMP, sodium salt	Cell-permeable cAMP analog	10.2451
SU 5416	Potent and selective VEGFR PTK inhibitor; inhibits VEGF-induced angiogenesis, VEGFR inhibitor. Also inhibits KIT, RET, MET and FLT3	10.2407
Stavudine	NART	10.2383
Atropine sulfate monohydrate	Muscarinic antagonist	10.2344
GR 46611	5-HT1D agonist, 5-HT1D serotonin receptor agonist	10.2234
Pilaralisib	PI3K inhibitor	10.2201
Mirtazepine	"Potent 5-HT2 antagonist. Also 5-HT3, H1 and alpha2-antagonist. Antidepressant", antagonist at the H1, 5-HT2A, 5-HT2C, 5-HT3, and a2-adrenergic receptors, in that order of potency	10.2108
Prilocaine hydrochloride	Na+ channel blocker	10.207
(±)-Brompheniramine maleate	H1 Antagonist, Anticholinergic, H1 Histamine receptor antagonist	10.2038
S(-)-p-Bromotetramisole oxalate	Potent alkaline phosphatase inhibitor	10.1895
Pronethalol hydrochloride	Adrenergic receptor antagonist, beta antagonist	10.1686
Pioglitazone	Anti-diabetic	10.162
(-)-U-50488 hydrochloride	Potent kappa opioid receptor agonist; more potent enantiomer of (±)-trans-U-50488, Selective kappa opioid receptor agonist, Standard selective kappa agonist. More active enantiomer of (Â±)-U-50488 (Cat. No. 0495)	10.1556
Thioridazine hydrochloride	Ca2+ channel antagonist, Increases LTH, Dopamine antagonist,, Dopamine receptor antagonist; Ca2+ channel antagonist; antipsychotic	10.1474
Carmoxirole hydrochloride	Selective, peripherally acting D2-like agonist	10.1391
Tiletamine hydrochloride	NMDA receptor antagonist	10.1285
EMD 386088 hydrochloride	Potent 5-HT6 agonist	10.1203
Tibolone	Hormone-type drug	10.1161
Idazoxan hydrochloride	Alpha2 agonist, I2-imidazoline agonist; I1-imidazoline antagonist; alpha2-Adrenergic antagonist, alpha2 antagonist. Also I2 ligand	10.1044
1-Allyl-3,7-dimethyl-8-p-sulfophenylxanthine	Weak A2 adenosine receptor antagonist; water soluble	10.1003
Combretastatin	Vascular disrupting compound	10.0932
Phenacetin	Cyclooxygenase inhibitor	10.0834
Salmeterol xinafoate	Potent beta2 agonist; long acting, beta 2 adrenergic agonist, beta2 Adrenoceptor agonist	10.0704
Urapidil hydrochloride	Serotonergic receptor agonist, Adernergic receptor antagonist, alpha1 Adrenoceptor antagonist and 5-HT1A serotonin receptor partial agonist; antihypertensive, alpha1 antagonist. Also 5-HT1A receptor agonist	10.0612
(±)-alpha-Lipoic Acid	Coenzyme needed for the activity of enzyme complexes such as those of pyruvate dehydrogenase and glycine decarboxylase	10.0601
L-Glutamic acid hydrochloride	Endogenous excitatory amino acid neurotransmitter	10.0555
4-HQN	PARP inhibitor	10.0493
Memantine hydrochloride	Antagonist of NMDA glutamate receptors; stimulates dopamine release, Dopaminergic agonist, Serotonergic receptor antagonist, NMDA receptor antagonist, NMDA antagonist; acts at ion channel site	10.04
Cinnarizine	Ca2+ channel blocker; central and peripheral vasodilator, H1 antagonist	10.0284
(S)-MAP4 hydrochloride	mGluR4,6,7	10.0187
Nafadotride	Highly potent, preferential D3 antagonist	10.0169
Methylhydantoin-5-(D)	Antimicrobial	10.0167
Iocetamic acid	Contrast molecule	10.0131
Pirarubicin	Anthracycline	9.99942
(+)-Bromocriptine methanesulfonate	D2 dopamine receptor agonist; inhibits prolaction secretion, Prolactin inhibitor, Selective D2-like agonist	9.99903
Vincristine Sulfate	Microtubule Formation	9.98078
(±)-6-Chloro-PB hydrobromide,SKF 81297 hydrobromide	D1 agonist, D1 dopamine receptor agonist	9.97499
LY 320135	Selective CB1 receptor antagonist/inverse agonist	9.95222
Ritanserin	Potent 5-HT2 antagonist, Potent 5-HT2 serotonin receptor antagonist which passes the blood-brain barrier	9.94956
Mianserine hydrochloride	5-HT antagonist, Histamine antagonist, alpha antagonist, 5-HT2 antagonist. Has moderate affinity for 5-ht6, Serotonin receptor antagonist	9.93905
NCS-382	gamma-Hydroxybutyrate receptor antagonist	9.91705
Diethylenetriaminepentaacetic acid	Chelating agent, Zinc-dependent proteases carboxypeptidase A and aminopeptidase N inhibitor; chelating agent	9.90761
trans-4-Hydroxycrotonic acid	GHB receptor ligand	9.90004
Chloramphenicol	Ribosomal peptidyltransferase inhibitor	9.89578
Citalopram hydrobromide	5HT uptake inhibitor, Highly potent and selective 5-HT uptake inhibitor, Selective serotonin reuptake inhibitor	9.89229
(±)-2,3-Dichloro-alpha-methylbenzylamine hydrochloride	Inhibitor of phenylethanolamine N-methyltransferase (PNMT); alpha2 adrenoceptor blocker	9.8849
(-)-Bicuculline methbromide	GABA-A receptor antagonist, Water-soluble GABAA antagonist	9.8845
ICI 215,001 hydrochloride	beta3 agonist	9.88347
Naftopidil hydrochloride	Alpha1 agonist, Adrenergic receptor antagonist, adrenergic receptor, alpha1 Adrenoceptor antagonist; antihypertensive, alpha1 antagonist, alpha1-adrenergic receptor	9.86786
Bacitracin	Peptidoglycan synthesis Inhibitor	9.84097
Practolol	Beta antagonist	9.83984
JNJ 16259685	Extremely potent, mGlu1-selective non-competitive antagonist	9.82146
Oxibendazol	Benzimidazole anthelmintic agent	9.80083
Closantel	Anti-helminthic	9.75876
Amiodarone hydrochloride	Na+ channel blocker, K+ channel blocker, Non-competitive beta-adrenergic blocker, alpha and beta adrenoceptor agonist; inhibits binding of 1,4-dihydropyridine to L-type Ca2+ channels; coronary vasodilator	9.75623
ZK 93426 hydrochloride	Potent, competitive benzodiazepine antagonist	9.75018
Zonisamide	Blocks voltage-sensitive Na+ and Ca2+ channels (T-type), carbonic anhydrase inhibitor, repetitive firing of voltage-gated sodium channels and reduction of T-type calcium channel currents blocker	9.73274
(±)-Metoprolol (+)-tartrate	Beta1-Adrenoceptor antagonist	9.72877
Entospletinib	Spleen tyrosine kinase inhibitor	9.70651
Tenofovir	NART	9.68661
A-7 hydrochloride	Calmodulin antagonist	9.68135
L-azetidine-2-carboxylic acid	Inhibits collagen synthesis	9.68078
CAL101	PI3K inhibitor	9.66823
Levamisole hydrochloride	Alkaline phosphatase inhibitor, Inhibits multiple mammalian alkaline phosphatases	9.66746
Glybenclamide	ATP-dependent K+ channel inhibitor, Antidiabetic agent which blocks pancreatic ATP-dependent K+ channels resulting in an increase in intracellular Ca2+ and consequent insulin secretion, K+ channel blocker (KATP)	9.66491
SB 228357	5-HT2C/2B antagonist/inverse agonist	9.65625
Ranitidine hydrochloride	H2 Histamine receptor antagonist; anti-ulcer agent, histamine H2-receptor	9.63092
NSC 663284	Potent, selective Cdc25 phosphatase inhibitor	9.62558
Nocodazole	Disrupts microtubules by binding to beta-tubulin, Microtubule inhibitor, Microtubule poison	9.62424
PD 198306	Selective inhibitor of MEK1/2	9.61869
LY 344864 hydrochloride	Potent, selective 5-HT1F agonist	9.6157
PNU-282987	Selective alpha7 nAChR agonist, Selective alpha7 nicotinic acetylcholine receptor (nAChR) agonist	9.59684
Clofibric acid	Lipoproteine lipase activator ?, PPAR agonist	9.58012
Eliprodil	NR2B selective NMDA receptor antagonist (polyamine site); potential clinical use to treat both acute and chronic pain, Non-competitive NR2B-selective NMDA antagonist	9.57804
Caffeine	Phosphodiesterase inhibitor; central stimulant, adenosine receptors antagonist	9.55447
Tyrphostin AG 835	EGFR-kinase inhibitor, Protein tyrosine kinase inhibitor	9.54553
R-(+)-7-Hydroxy-DPAT hydrobromide	Selective D3 dopamine receptor agonist; active enantiomer of (±)-7-hydroxy-DPAT	9.54236
Benazepril hydrochloride	Angiotensin-converting enzyme (ACE) inhibitor, RAAS, non-sulfhydryl angiotensin-converting enzyme (ACE) inhibitor.	9.52486
Pheniramine maleate	H1 antagonist, H1 histamine receptor antagonist	9.52286
3,5-Dinitrocatechol,OR-486	Catechol-O-methyl transferase inhibitor, Selective inhibitor of catechol O-methyl transferase (COMT)	9.50554
Eburnamonine (-)	Vasodilator	9.48962
CFM 1571 hydrochloride	Soluble guanylyl cyclase (sGC) activator	9.46303
CY 208-243	Selective D1-like agonist	9.45943
Vinblastine sulfate salt	Inhibitor of microtubule assembly	9.44808
CCMQ	Used to characterize NR2B-containing NMDA receptors	9.42417
BW 373U86	"Potent, selective non-peptide delta agonist"	9.413
3`-Azido-3`-deoxythymidine,Zidovudine, AZT	Reverse transcriptase inhibitor; active against HIV-1 virus, Transcriptase reverse inhibitor	9.40411
AMN 082 dihydrochloride	Selective allosteric mGluR7 receptor agonist, The first selective mGlu7 agonist	9.3877
BRL 54443 maleate	Potent 5-HT1E/1F serotonin receptor agonist, Potent 5-ht1E/F agonist	9.38252
Lamotrigine isethionate	Anticonvulsant, Inhibits glutamate release. Anticonvulsant, Water-soluble salt of Cat. No. 1611, inhibits voltage-sensitive sodium channels	9.36561
FPA 124	Akt/PKB inhibitor	9.35989
Thioperamide maleate	H3 antagonist, H3 antagonist and H4 inverse agonist, Potent and selective H3 histamine receptor antagonist that crosses the blood brain barrier	9.35217
Metaproterenol sulfate, orciprenaline sulfate	Beta-adrenergic agonist	9.352
PDE5 inhibitor	PDE5 inhibitor	9.34849
L(-)-Norepinephrine bitartrate	alpha, beta1	9.33919
Pyrazinecarboxamide	Antibiotic; tuberculostatic	9.33734
I-OMe-Tyrphostin AG 538	Insulin growth factor 1 (IGF-1) receptor protein tyrosine kinase inhibitor	9.3184
Cephalothin sodium salt	Bacterial transpeptidase inhibitor, Semi-synthetic cephalosporin antibiotic; interferes with cell wall synthesis	9.31575
Spermidine trihydrochloride	Agonist at polyamine site, Binds to the polyamine modulatory site of the NMDA glutamate receptor	9.31014
(-)-Scopolamine,n-Butyl-, bromide	Cholinergic receptor antagonist	9.29559
Capsazepine	Synthetic analog of capsaicin that acts as a specific vanilloid receptor antagonist, Vanilloid receptor antagonist. Also activator of ENaCdelta	9.29338
Prazosin hydrochloride	Adrenergic receptor antagonist, Peripheral alpha1 adrenoceptor antagonist, alpha1 and alpha2B antagonist. MT3 antagonist	9.28881
cis-ACPD	Potent NMDA agonist. Also group II mGluR agonist	9.27644
2`,3`-dideoxycytidine,Zalcitabine	NART, Nucleoside analog; reverse transcriptase inhibitor; antiviral, Reverse transcriptase inhibitor	9.26975
(-)-MK-801 hydrogen maleate	Less active enantiomer of (+)-MK-801 hydrogen maleate; anticonvulsant; NMDA glutamate receptor antagonist	9.26532
Mevastatin	HMG-CoA reductase inhibitors , HMG-CoA reductase inhibitor, Ras, Rho	9.2653
Benzamidine hydrochloride	Peptidase inhibitor	9.26466
Methiazole	Thyroid hormone analogue	9.255
N-(4-Amino-2-chlorophenyl)phthalimide	Potent anticonvulsant	9.25332
Zimelidine dihydrochloride monohydrate	5-HT uptake inhibitor	9.24735
Zonisamide sodium	Antiepileptic; effective in various animal epilepsy models and in humans with both partial and generalized epileptic seizures	9.23941
Sivelestat sodium salt hydrate	Sivelestat is a competitive human neutrophil elastase (HNE) inhibitor (IC50 = 44 nM, Ki = 02 µM) It also inhibits leukocyte elastase obtained from rabbit, rat, hamster and mouse (IC50 = 19 to 49 nM)	9.23764
N6-2-(4-Aminophenyl)ethyladenosine	Potent, non-selective A3 adenosine receptor agonist	9.23177
Canrenone	aldosterone antagonist	9.22703
Primidone	Anticonvulsant, Potentiates GABAA receptor function, Sodium channel inhibitor	9.21423
PD173952	PD173952 is a Src family kinase inhibitor	9.21361
Ambroxol hydrochloride	Na+ channel blocker	9.20613
Altretamine	Antineoplastic	9.20223
Pindolol	Beta adrenergic antagonist, Nonselective beta adrenoceptor antagonist; vasodilator, beta3 partial agonist	9.19424
Saquinavir mesylate	Protease inhibitor	9.18347
Doxazosin mesylate	Alpha 1 adrenergic antagonist, adrenergic receptor, alpha1 adrenoceptor blocker	9.17905
Talniflumate	Chloride channel blocker (hCLCA1/mCLCA3 and Cl-/HCO3- exchange)	9.17697
Quipazine, 6-nitro-, maleate	Potent and selective serotonin reuptake inhibitor	9.16773
3-MATIDA	Potent, selective mGlu1 antagonist	9.16156
CP-93129 dihydrochloride hydrate	CP-93129 is a potent and selective 5-HT1B agonist	9.14149
(S)-(-)-Carbidopa,Carbidopa	Aromatic L-amino acid decarboxylase inhibitor, aromatic-L-amino-acid decarboxylase, inhibits aromatic-L-amino-acid decarboxylase (DOPA Decarboxylase or DDC)	9.13891
Icilin	Activates a novel cold receptor. Cooling agent, Potent agonist at the CMR1 cold- and menthol-sensitive receptor	9.11721
ODQ	Potent and selective NO-sensitive guanylyl cyclase inhibitor, Selective inhibitor of NO-sensitive guanylyl cyclase	9.08651
Orphenadrine hydrochloride	H1 antogonist, Muscarinic acetylcholine receptor antagonist; H1 histamine receptor antagonist	9.08266
Antozoline hydrochloride	Imidazoline agonist; more potent than efaroxan in inducing insulin release from beta cells; H1 histamine receptor antagonist	9.07499
Altretamine	Antineoplastic	9.05521
Spaglumic acid	Selective mGlu3 agonist	9.03753
UK 14,304 tartrate	"alpha2 agonist. Water-soluble form of UK 14,304", alpha2 Adrenoceptor agonist, alpha2 agonist	9.0273
Butylparaben	Antimicrobial agent	9.01895
Methacycline hydrochloride	Protein synthesis inhibitor	9.00202
Pentolinium di[L(+)-tartrate]	Glanglionic blocking agent, Peripheral ganglionic nicotinic acetylcholine receptor antagonist	8.98886
Rottlerin	PKC and CaM kinase III inhibitor, Reported PKCdelta inhibitor	8.98451
AZD3839	BACE inhibitor	8.98344
Propylthiouracil	Antimetabolite	8.97309
Cefepime hydrochloride	Peptidoglycan synthesis inhibitor	8.97023
2-Methyl-5-hydroxytryptamine maleate	5-HT3 Serotonin receptor agonist, 5-HT3 agonist/potent 5-HT6 ligand	8.96929
Ketotifen fumarate	H1 Histamine receptor antagonist, H1 antagonist	8.96202
Procaterol hydrochloride	Potent beta2 agonist	8.93743
Ribostamycin sulfate salt	Ribosomal protein synthesis inhibitor	8.91035
Tolazoline hydrochloride	Alpha antagonist, 5-HT antagonist, Histamine like,beta agonist	8.89957
Doxazosin mesylate	Alpha 1 adrenergic antagonist, adrenergic receptor, alpha1 adrenoceptor blocker	8.89943
Sertindole	Dopamine D2/Serotonin 5-HT2 receptor antagonist	8.88997
Gabexate mesylate	Serine protease inhibitor, Serine protease inhibitor; inhibits thrombin, trypsin, kallikrein and plasmin	8.88649
SCH 79797 dihydrochloride	"Potent, selective non-peptide PAR1 antagonist"	8.87677
Pinacidil	K+ channel opener. Activates KATP channels	8.85236
Deferoxamine mesylate	Iron chelating agent	8.84272
Ibudilast	PDE inhibitor (non-selective), Phosphodiesterase IV (PDE IV) inhibitor, phosphodiesterase inhibitor	8.84027
Isosorbide mononitrate	Nitrate	8.83494
Nilutamide	Androgen receptor antagonist, Androgen receptor antagonist. Orally active, Antiandrogen	8.82733
3-Amino-1-propanesulfonic acid sodium	GABA-A receptor agonist	8.81446
Fenoterol hydrobromide	Beta adrenergic agonist, Beta2-adrenoceptor agonist; bronchodilator	8.81405
Ethamivan,Vanillic acid diethylamide	CNS and respiratory stimulant	8.7935
Tazobactam	Antibiotic	8.79132
alpha-Methyl-5-hydroxytryptamine maleate	5-HT2 Serotonin receptor agonist, 5-HT2B agonist	8.77988
AG 490,AG-490	"JAK, EGFR", EGFR-kinase inhibitor. Also JAK2, JAK3 inhibitor	8.77757
Dexamethasone acetate	Glucocorticosteroid	8.76632
CL 316,243	Beta3 adrenoceptor agonist; anti-obesity agent	8.76521
Mefenamic acid	Anti-inflammatory	8.75908
Tranilast	Antiallergic, inhibits release from mast cells, Inhibits LTC4 and PGE2 formation but does not inhibit cyclooxygenase or lipoxygenase activity; anti-asthma drug	8.75796
(S)-(-)-Carbidopa	Aromatic L-amino acid decarboxylase inhibitor, aromatic-L-amino-acid decarboxylase, inhibits aromatic-L-amino-acid decarboxylase (DOPA Decarboxylase or DDC)	8.7545
cis-ACBD	"Potent, selective L-glutamate uptake inhibitor"	8.74904
Chlormadinone acetate	Progestin and antiandrogen	8.74494
4-Imidazoleacrylic acid	Histidine ammonia-lyase and decarboxylase inhibitor	8.74485
Chlorprothixene	"5-HT, Dopamine receptor"	8.73851
GR 159897	Non-peptide, potent NK2 antagonist	8.73713
CPCCOEt	Selective non-competitive mGlu1 glutamate receptor antagonist	8.72223
Colistin sulfate	Performs membrane ionophores	8.67231
N-Oleoylethanolamine	Ceramidase inhibitor; inhibits sphingolipid signaling pathway, GPR55 agonist. Also PPARalpha agonist	8.67111
L-Buthionine-sulfoximine	Glutathione synthesis inhibitor	8.66891
Isoconazole	Sterol 14-demethylase inhibitor	8.65823
(+)-Hydrastine	Potent competitive GABA-A receptor antagonist which is more potent than bicuculline; isolated from Corydalis stricta	8.65502
HEMADO	A3 adenosine receptor agonist, High affinity selective A3 agonist	8.65489
nTZDpa	"Potent, selective PPARgamma partial agonist"	8.64826
Meclofenamic acid sodium	Cyclooxygenase and 5-Lipoxygenase inhibitor, Cyclooxygenase inhibitor	8.64818
7,7-Dimethyl-(5Z,8Z)-eicosadienoic acid	Phospholipase A2 and lipoxygenase inhibitor	8.61929
Ribavirin	Antiviral agent; its metabolite, ribavirin 5`-phosphate, is an inhibitor of inosine monophosphate (IMP) dehydrogenase, RNA/DNA synthesis inhibitor	8.61773
Colchicine	Prevents tubulin polymerization, Tubulin polymerisation inhibitor	8.61516
Gentamicine sulfate	Ribosomal protein synthesis inhibitor	8.60444
Succinylcholine chloride	Nicotinic acetylcholine receptor antagonist	8.59757
Flurofamide	Urease inhibitor	8.59674
Kanamycin A sulfate	Ribosomal protein synthesis inhibitor	8.59203
Azlocillin sodium salt	Bacterial transpeptidase inhibitor	8.58632
Sulfamethazine sodium salt	Inhibitor of folic acid synthesis	8.55473
Digoxigenin	Mainly used as a non-isotopic label for DNA	8.53272
Ellipticine	Cytochrome P450 (CYP1A1)and DNA topoisomerase II inhibitor	8.53023
cDPCP	cDPCP is a tumor cell permeable, potent platinum-based antineoplastic agent	8.50335
NF 023	Potent, selective P2X1 receptor antagonist	8.50082
muscarinic acetylcholine receptor antagonist	Competitive muscarinic acetylcholine receptor antagonist	8.48333
Plerixafor	CXCR4 inhibitor	8.47443
Reserpine	Inhibitor of vesicular monoamine transport, Inhibits vesicular catecholine and serotonin uptake	8.47091
O6-benzylguanine	Irreversible inhibitor of the mammalian DNA repair protein, O6-alkylguanine-DNA alkyltransferase	8.46723
MDL 11,939	5-HT2A antagonist	8.42527
Guaifenesin	Expectorant	8.42346
Rociletinib	EGFR inhibitor	8.41827
GW 9508,GW9508	GW9508 is a selective FFA1/GPR40 agonist, Potent and selective FFA1 (GPR40) agonist	8.41296
Ibandronate sodium	Bone resorption inhibitor, Farnesyl diphosphate synthase inhibitor; inhibits bone resorption	8.41227
5-Nitro-2-(3-phenylpropylamino)benzoic acid,NPPB	Chloride channel blocker, Potent Cl- channel blocker	8.40989
Sulfaquinoxaline sodium salt	Inhibitor of folic acid synthesis	8.39529
Wortmannin	"Potent, irreversible inhibitor of PI 3-kinase. Also inhibitor of PLK1", Potent and specific phosphatidylinositol 3-kinase (P13-K) inhibitor	8.3916
Rolipram	PDE4 inhibitor, Phosphodiesterase inhibitor, Selective cAMP-dependent phosphodiesterase (Type IV) cAMP-dependent inhibitor	8.38759
SR 33805 oxalate	Ca2+ channel blocker; binds allosterically to distinct site on L-type channels	8.36273
Clarithromycin	translation of peptides inhibitor	8.36076
Reserpine	Inhibitor of vesicular monoamine transport, Inhibits vesicular catecholine and serotonin uptake	8.35696
R(-)-Propylnorapomorphine hydrochloride	Highly potent and selective D2 dopamine receptor agonist	8.35155
Enilconazole	Ergosterol synthesis inhibitor	8.33852
Rufloxacin	Antibiotic	8.3327
BIX 01294 trihydrochloride hydrate	Histone methyl transferase inhibitor, Selective histone methyl transferase inhibitor	8.32355
Dihydroergocristine mesylate	Partial alpha agonist. Non-selective	8.31644
SD 208	Potent ATP-competitive TGF-betaRI inhibitor	8.29902
(±)-2-Amino-7-phosphonoheptanoic acid	NMDA glutamate receptor antagonist; anticonvulsant	8.27655
SR 2640 hydrochloride	Potent, selective LTD4 /LTE4 receptor antagonist, Subtype specific CysLT1 leukotriene receptor antagonist	8.26477
Moricizine hydrochloride	Sodium channel inhibitor	8.26431
3-Tropanyl-3,5-dichlorobenzoate,MDL 72222	5-HT3 antagonist, Selective 5-HT3 serotonin receptor antagonist	8.2627
Nebivolol hydrochloride	Highly selective Î²1-adrenoceptor antagonist, adrenergic receptor	8.25709
Acipimox	Cholesterol modulator	8.25629
Selective kainate glutamate receptor agonist	Selective kainate glutamate receptor agonist	8.24763
Urapidil hydrochloride	Serotonergic receptor agonist, Adernergic receptor antagonist, alpha1 Adrenoceptor antagonist and 5-HT1A serotonin receptor partial agonist; antihypertensive, alpha1 antagonist. Also 5-HT1A receptor agonist	8.23252
AT 101,Gossypol	Downregulates Bcl-2 and Mcl-1; pro-apoptotic, Natural product from cotton seeds with a variety of cell biological activities Proapoptotic, antimalarial, PKC inhibition, Pro-apoptotic; downregulates Bcl-2 and Bcl-XL	8.23203
4-DAMP methiodide	M3 muscarinic acetylcholine receptor antagonist, Muscarinic M3 antagonist	8.22571
Hycanthone	DNA intercaling agent	8.2217
Apramycin	Antibiotic	8.22115
XL765	"PI3K, mTOR"	8.21144
DPN	Highly potent ERbeta agonist	8.21029
Linomide	Immunomodulator with antiangiogenic properties	8.18555
ARL 67156 trisodium salt	ecto-ATPase inhibitor; prevents metabolism of P2 receptor agonists	8.18321
(±)-Chloro-APB hydrobromide	D1 dopamine receptor agonist	8.17862
Diltiazem hydrochloride	Ca2+ channel antagonist selective for slow, or L-type, channels; stimulates 1,4-dihydropyridine binding to Ca2+ channels; coronary vasodilator, Ca2+ channel blocker (L-type), Ca2+ channel inhibitor (L-Type)	8.16981
L-741,742 hydrochloride	Highly selective D4 antagonist	8.16772
Fentiazac	cyclooxygenase inhibitor	8.16696
Tadalafil(Cialis)	PDE	8.16499
BU 239 hydrochloride	Potent, highly selective I2 ligand	8.16418
Meclofenamic acid sodium salt monohydrate	Cyclooxygenase and 5-Lipoxygenase inhibitor, Cyclooxygenase inhibitor	8.1513
ZM 39923 hydrochloride	Janus kinase 3 (JNK-3) inhibitor, Potent, selective JAK3 inhibitor	8.147
Fluorometholone	Glucocorticoid	8.14448
Podophyllotoxin	Antineoplastic glucoside; inhibitor of microtubule assembly	8.12783
Roxithromycin	Ribosomal protein synthesis inhibitor	8.12498
Guvacine hydrochloride	GABA uptake inhibitor, Specific GABA uptake inhibitor	8.12102
SB 225002	Potent and selective CXCR2 antagonist	8.11872
Perphenazine	D2 dopamine receptor antagonist; sigma receptor agonist; phenothiazine antipsychotic, Dopamine antagonist	8.10624
Linsitinib	IGF-1R inhibitor	8.09354
Rifapentine	inhibits DNA-dependent RNA polymerase in susceptible strains of Mycobacterium tuberculosis	8.09149
EMD 66684	Potent, selective non-peptide AT1 antagonist	8.08829
(±)-Muscarine chloride	Muscarinic acetylcholine receptor agonist	8.08773
Cobimetinib	MEK inhibitor	8.085
Gabapentin	Anticonvulsant that may modulate certain types of Ca2+ channel currents; analgesic, GABA receptor ligand	8.08166
Prenylamine lactate	Ca++ channel activator	8.07162
RU 28318, potassium salt	Potent, selective mineralocorticoid receptor antagonist	8.07011
Ondansetron Hydrochloride	Serotonergic receptor antagonist	8.05919
ICI 63197	PDE4 inhibitor, Phosphodiesterase IV (PDE 4) inhibitor	8.05806
RS 79948 hydrochloride	"Potent, selective alpha2 antagonist"	8.04951
JTC 801	Selective NOP antagonist	8.02867
Isoguvacine hydrochloride	GABA-A, GABA-C, Selective GABAA agonist	8.02116
RO4929097	gamma-Secretase	8.00168
Cytarabine,Cytosine-1-beta-D-arabinofuranoside hydrochloride	Selective inhibitor of DNA synthesis, conversion into cytosine arabinoside triphosphate, which damages DNA when the cell cycle holds in the S phase.inhibits both DNA[3] and RNA polymerases and nucleotide reductase enzymes inhibiting deoxycytidine, Possible infection resulting from granulocytopenia and other impaired body defences, and hemorrhage secondary to thrombocytopenia	8.00015
Rotenone	Inhibitor of mitochondrial electron transport	7.98911
Vincristine sulfate	Disrupts microtubules	7.98507
5-HT1B agonist	5-HT1B agonist	7.98274
Alloxazine	Selective A2b adenosine receptor antagonist	7.97766
Benfotiamine	Antioxidant	7.9662
L-3,4-Dihydroxyphenylalanine methyl ester hydrochloride	Precursor to L-DOPA that crosses the blood-brain barrier	7.96559
Topotecan hydrochloride hydrate	Topetecan is a topoisomerase I inhibitor and an apoptosis inducer It is a potent antineoplastic agent	7.96245
Pirfenidone	Antifibrotic agent; regulates cytokine levels in vivo, Inhibitor of collagen production and fibroblast proliferation	7.94654
(S)-Timolol maleate	Adrenergic receptor antagonist, beta Adrenoceptor antagonist; antihypertensive; antiarrhythmic; antiglaucoma agent, beta1 antagonist	7.94226
MK-2461	HGF/c-MET inhibitor	7.93136
PHA-848125	CDK and TRK inhibitor	7.92807
Piceatannol	Inhibits TNF-induced NF-kappaB activation, Non-receptor kinase Syk and Lck inhibitor, SIRT activator	7.92714
AQ-RA 741	Selective, high affinity M2 antagonist	7.92486
Rolipram	PDE4 inhibitor, Phosphodiesterase inhibitor, Selective cAMP-dependent phosphodiesterase (Type IV) cAMP-dependent inhibitor	7.9176
N-Desmethylclozapine	5-HT2C antagonist, Major metabolite of clozapine; potent 5-HT2 serotonin receptor antagonist and a ligand for the cloned 5-HT6 and 5-HT7 serotonin receptors Also an allosteric potentiator of M1 muscarinic receptors	7.91596
TBBz	Cell-permeable casein kinase 2 (CK2) inhibitor	7.91506
Y 134	"Selective estrogen receptor modulator (SERM), selective for ERalpha"	7.90558
Etazolate hydrochloride	PDE4 inhibitor, Phosphodiesterase inhibitor	7.89469
CHM-1 hydrate	Possesses antimitotic antitumor activity It is a potent and selective antitumor agent in human hepatocellular carcinoma CHM-1 induces apoptosis, and it binds tubulin and inhibits tubulin polymerization	7.89073
Emtricitabine	nucleoside reverse transcriptase	7.87945
GR 79236	A1 agonist	7.87692
Benazepril hydrochloride	Angiotensin-converting enzyme (ACE) inhibitor, RAAS, non-sulfhydryl angiotensin-converting enzyme (ACE) inhibitor.	7.86329
SC 19220	EP1 Prostanoid receptor antagonist, Selective EP1 receptor antagonist	7.85671
Pentamidine isethionate	NMDA glutamate receptor antagonist; neuroprotective agent; antimicrobial agent prescribed for the treatment of AIDS-associated Pneumocystis carinii pneumonia	7.85227
Scopolamin-N-oxide hydrobromide	Anticholinergic	7.84804
2-Cl-IB-MECA	Highly selective A3 agonist	7.83447
(RS)-Atenolol	Selective beta1 adrenoceptor antagonist; antihypertensive; antianginal; antiarrhythmic, beta1 antagonist	7.83443
Tioconazole	inhibits the growth of human pathogenic yeasts	7.83388
GW 0742	"Highly selective, potent PPARdelta agonist"	7.83053
Articaine hydrochloride	Na+ channel inhibitor	7.8196
clozapine	5-HT antagonist, Dopamine antagonist, GABA ligand, 5-HT1C receptor, D4 > D2,D3, Dopamine antagonist with some D4 selectivity. Also 5-HT2A/2C antagonist	7.80747
TCS 359	Potent FLT3 inhibitor	7.77103
Mirtazepine	"Potent 5-HT2 antagonist. Also 5-HT3, H1 and alpha2-antagonist. Antidepressant", antagonist at the H1, 5-HT2A, 5-HT2C, 5-HT3, and a2-adrenergic receptors, in that order of potency	7.76341
Nadolol	Adrenergic beta antagonist	7.74668
Ciproxifan hydrochloride	H3 histamine receptor antagonist	7.74365
Naltrexone hydrochloride dihydrate	Opioid antagonist	7.7429
S(+)-Raclopride L-tartrate	Potent, selective D2/D3 antagonist, Selective D2 dopamine receptor antagonist, selective dopamine D1/D2 receptors antagonist	7.73845
Doxycycline hydrochloride	6-deoxytetracycline antibiotic; interferes with protein synthesis	7.72323
SC 560	Cyclooxygenase (COX-1) inhibitor	7.72097
MTPG	Group II/group III mGlu antagonist. More selective for group II than group III	7.72059
Kynurenic acid	Broad spectrum EAA antagonist, Excitatory amino acid receptor antagonist; blocks kainic acid-induced neurotoxicity; metabolite of tryptophan	7.71907
Picotamide monohydrate	Eicosenoid receptor antagonist, Thromboxane A2 antagonist, Eicosenoid receptor antagonist; a thromboxane A2 antagonist; antiplatelet agent	7.71366
Gavestinel	Potent and selective glycine site antagonist. Orally available and active in vivo	7.71322
Acyclovir	Inhibits viral DNA polymerase; antiherpetic agent	7.70947
Parbendazole	carbamate ester-amine	7.69689
Zardaverine	PDE3/4 inhibitor, Phosphodiesterase III inhibitor , Phosphodiesterase IV inhibitor	7.68917
Nizatidine	H2 antagonist, histamine H2-receptor	7.66283
Mebendazole	Glucose transport inhibitor ?, Microtubule inhibitor	7.66095
Imatinib (Gleevec)	"PDGFR, c-Kit", "c-Kit, PDGFR", BCR-ABL, specific kinases inhibitor	7.64291
UCL 2077	Slow afterhyperpolarization (sAHP) channel blocker	7.63661
BNTX maleate salt hydrate	BNTX is a selective d1 non peptide opioid receptor antagonist BNTX is used as a tool for the study of various function of opioid receptors including alcohol and drug dependence	7.6205
Flucytosine(Ancobon)	DNA/RNA synthesis, Ergosterol synthesis inhibitor	7.61417
Clemastine fumarate	H1 antagonist, H1 antagonist, Anticholinergic, 5-HT antagonist, histamine H1 antagonist	7.61151
(+)-Bromocriptine methanesulfonate	D2 dopamine receptor agonist; inhibits prolaction secretion, Prolactin inhibitor, Selective D2-like agonist	7.60866
Nitrendipine	Ca2+ channel blocker (L-type), Ca2+ channel blocker; antihypertensive, Calcium channel blocker	7.59305
Oxotremorine sesquifumarate salt	Muscarinic acetylcholine receptor agonist with preference for the M2 receptor, Muscarinic agonist	7.58238
Gliquidone	Anti-diabetic	7.58191
Sulfamonomethoxine	Inhibitor of folic acid synthesis	7.58114
2-methoxyestradiol	Apoptotic and antiangiogenic agent, HIF, Inhibitor of angiogenesis and endothelial cell proliferation	7.57452
Cefsulodin sodium salt hydrate	Bacterial transpeptidase inhibitor, Third generation cephalosporin antibiotic; interferes with cell wall synthesis	7.55776
CGH 2466 dihydrochloride	A1, A2B and A3 antagonist and inhibitor of p38 MAPK and PDE4	7.54522
Terazosin hydrochloride	Alpha adrenergic antagonist, alpha1 and alpha2B antagonist (alpha1 > alpha2B). Orally active	7.5443
Tyrphostin 47	EGFR tyrosine kinase inhibitor	7.53422
Fenoterol hydrobromide	Beta adrenergic agonist, Beta2-adrenoceptor agonist; bronchodilator	7.53081
Viomycin sulfate	Protein synthesis inhibitor	7.52217
Cordycepin	RNA synthesis inhibitor	7.48602
Nefiracetam	Pyrrolidonetype nootropic agent with various pharmacologic as well as cognition-enhancing effects	7.478
Hydroxylamine hydrochloride	Monoamine oxidase inhibitor	7.47505
CI-976	Acyl-CoA:cholesterol acyltransferase (ACAT) inhibitor, Potent and selective acyl coenzyme A: cholesterol acyltransferase inhibitor	7.46429
Dihydro-beta-erythroidine hydrobromide	Competitive nicotinic acetylcholine receptor antagonist	7.4393
CGP-7930	Positive allosteric modulator of GABA-B receptors, Positive modulator at GABAB receptors	7.43162
Nilvadipine	calcium channel blocker	7.42704
4-DAMP methiodide	M3 muscarinic acetylcholine receptor antagonist, Muscarinic M3 antagonist	7.41073
9-Amino-1,2,3,4-tetrahydroacridine hydrochloride,Tacrine hydrochloride	Cholinesterase inhibitor, Cholinesterase inhibitor; reported to be useful in the treatment of Alzheimer`s disease	7.39786
2,3-Dimethoxy-1,4-naphthoquinone	Redox cycling agent used to study role of ROS (reactive oxygen species)	7.38784
Paclitaxel(Taxol)	Tubuline inhibitor	7.37421
DL-Buthionine-[S,R]-sulfoximine	Glutathione synthesis inhibitor	7.37367
Vatalanib	"VEGFR, c-Kit, Flk, Flt, FGFR", protein kinase inhibitor	7.3683
Toltrazuril	Antiparasitic agent	7.34349
Tamsulosin hydrochloride	hydroxysteroid dehydrogenase	7.32946
L-2-aminoadipic acid	Glutamine synthetase inhibitor	7.32649
SCH-202676 hydrobromide	Allosteric agonist and antagonist of G protein coupled receptors (GPCRs), Inhibitor of ligand binding to G-protein-coupled receptors	7.32091
Zatebradine hydrochloride	Bradycardic agent; blocks If pacemaker current	7.28564
S-Sulfo-L-cysteine sodium salt	Group I agonist	7.26735
Tranylcypromine hydrochloride	MAO inhibitor; antidepressant	7.26709
Sulfachloropyridazine	Inhibitor of folic acid synthesis	7.25902
Atorvastatin calcium salt trihydrate	Atorvastatin calcium salt trihydrate is a specific inhibitor of HMG-CoA reductase HMG-CoA reductase is the enzyme that catalyzes the conversion of HMG-CoA to mevalonate, an early step in chlesterol biosynthesis Atorvastatin is used in the treatment	7.25575
Mifepristone	Progesterone and glucocorticoid antagonist, Progesterone receptor antagonist, Progesterone receptor antagonist, Progesterone receptor partial agonist	7.2342
Y-27632 dihydrochloride	Highly potent, cell-permeable, and selective Rho-associated coiled-coil forming protein serine/threonine kinase (ROCK) inhibitor Also inhibits ROCK-II with equal potency The inhibition is competitive with respect to ATP	7.21764
NPI-2358	VDA	7.21728
BIO	Potent, selective GSK-3 inhibitor, Potent, selective, reversible, and ATP-competitive glycogen synthase kinase 3alpha/beta (GSK-3alpha/beta) inhibitor	7.21135
L-allylglycine	Glutamic acid decarboxylase inhibitor	7.20326
Nadide	Coenzyme nicotinamide adenine dinucleotide	7.19387
Meticrane	Na+ channel blocker, Anhydrase carbonic inhibitor	7.18742
Hydralazine hydrochloride	Adrenergic antagonist	7.1675
Org 24598 lithium salt	Selective, potent inhibitor of glial GlyT (GlyT1, glycine transporter type 1)	7.16276
Eticlopride hydrochloride	Dopamine receptor antagonist, Selective D2/D3 antagonist	7.15567
Tianeptine	Selective facilitator of 5-HT uptake; antidepressant	7.15526
Purvalanol B,Purvalanol B	CDK, Cyclin-dependent kinase inhibitor	7.15136
Cantharidin	Protein phosphatase 1 and 2A inhibitor	7.13908
Celecoxib	Celecoxib is a non-steroidal, anti-inflammatory drug (NSAID) and a cyclooxygenase-2 (COX-2) selective inhibitor, selective cyclooxygenase-2 inhibitor	7.1376
Iohexol	Contrast molecule	7.12648
Carbetapentane citrate	High affinity sigma1 ligand, Opioid receptor ligand with high affinity toward sigma1 sites; antitussive, Sigma1 receptor ligand	7.12187
GP 1a	Highly selective CB2 agonist	7.11152
Amoxapine	Dopamine-reuptake inhibitor, Tricyclic antidepressant; inhibits neuronal uptake of norepinephrine	7.10975
IC 261	Casein kinase-1 (CK-1delta/epsilon) inhibitor	7.10733
Naltrexone hydrochloride	Opioid receptor antagonist with greater potency and longer duration of action than its N-allyl congener, naloxone	7.10702
Diclazuril	coccidiostat	7.10514
D-609 potassium	Xanthogenate derivative with in vitro anti-tumor and anti-HIV-1 activity; inhibits phospholipase D and phosphatidylcholine phospholipase C (PIPLC)	7.08615
D609	Selective PC-PLC inhibitor	7.08516
NPC 15199	Increases intracellular Ca2+ levels	7.08319
1-Acetyl-4-methylpiperazine hydrochloride	Nicotinic agonist	7.07173
(±)-7-Hydroxy-DPAT hydrobromide	Dopamine agonist (D3 greater than or equal to D2 < > D4), Selective D3 dopamine receptor agonist	7.05546
Phenylbutazone	Anti-inflammatory; substrate for prostaglandin peroxidase	7.05375
Trandolapril	Angiotensin coverting enzyme (ACE) inhibitor	7.03358
Nandrolone	Anabolic andogenic steroid	7.02739
Fusidic acid sodium	Inhibits protein synthesis in prokaryotes	7.01597
Ketorolac tromethamine	COX, Cyclooxygenase Inhibitor, Non-steroidal anti-inflammatory (NSAID) drug	6.9938
Cytarabine,Cytosine-1-beta-D-arabinofuranoside hydrochloride	Selective inhibitor of DNA synthesis, conversion into cytosine arabinoside triphosphate, which damages DNA when the cell cycle holds in the S phase.inhibits both DNA[3] and RNA polymerases and nucleotide reductase enzymes inhibiting deoxycytidine, Possible infection resulting from granulocytopenia and other impaired body defences, and hemorrhage secondary to thrombocytopenia	6.98548
Tranylcypromine hydrochloride	Lysine demethylase inhibitor, MAO inhibitor	6.98265
Streptozotocin	Alkylating agent	6.98201
Sobuzoxane	DNA topoisomerase II inhibitor; induces apoptosis	6.97865
Ranitidine hydrochloride	H2 Histamine receptor antagonist; anti-ulcer agent, histamine H2-receptor	6.97713
Dioxybenzone	Photosensitizer	6.96599
Propoxycaine hydrochloride	Anaesthetic	6.95136
Trovafloxacin mesylate	Trovafloxacin mesylate is a broad spectrum antibiotic Trovafloxacin mesylate blocks the activity of DNA gyrase and topoisomerase IV, enzymes essential in the repliction, transcription, and repair of bacterial DNA	6.9357
5`-N-Ethylcarboxamidoadenosine	Adenosine receptor agonist, Potent adenosine receptor agonist with equal affinity at A1 and A2 receptors	6.93172
Alaproclate hydrochloride	Potent and selective serotonin reuptake inhibitor	6.91752
Mianserine hydrochloride	5-HT antagonist, Histamine antagonist, alpha antagonist, 5-HT2 antagonist. Has moderate affinity for 5-ht6, Serotonin receptor antagonist	6.91279
Domperidone	Dopamine Antagonists, Peripheral D2-like antagonist, Peripheral dopamine receptor antagonist that does not cross the blood-brain barrier; anti-emetic	6.91178
PQ 401	IGF1R inhibitor	6.90541
Felodipine	L-type Ca2+ channels blocker, beta2-Adrenoceptor agonist, calcium channel	6.89466
(±)-Baclofen	GABA-B receptor agonist; antispastic agent; muscle relaxant, GABAb agonist, K+ conductance increase	6.89103
Nomifensine maleate	Dopamine reuptake inhibitor; antidepressant, Dopamine uptake inhibitor	6.87967
Trap 101	Potent and selective NOP antagonist	6.87362
Zotepine	Dopamine D2/serotonin 5-HT2 antagonist	6.87359
Cyproterone acetate	Androgen antagonist; synthetic steroid	6.86992
Ciclopirox ethanolamine	Cell membrane proteins synthesis inhibitor	6.85872
(R)-(+)-Atenolol,S(-)-Atenolol,S-(-)-Atenolol	beta1 adrenoceptor antagonist, beta1-antagonist. Active isomer of atenolol (Cat. No. 0387)	6.83546
Altanserin hydrochloride	5-HT2A receptor antagonist	6.83468
Calcium levofolinate (Calcium Folinate)	Folate derivative	6.83281
ZM 449829	Potent, selective JAK3 inhibitor	6.82923
Methantheline bromide	Cholinergic receptor antagonist	6.82557
Paclitaxel(Taxol)	Microtubule Formation, Promotes assembly and inhibits disassembly of microtubules	6.81788
3,7-Dimethyl-1-propargylxanthine	A2 adenosine receptor antagonist	6.81779
Obatoclax Mesylate	Bcl-2	6.79591
Tyrphostin AG 698	EGFR protein tyrosine kinase inhibitor	6.79025
Methazolamide	Anhydrase carbonic inhibitor	6.78409
BU224 hydrochloride	I2 Imidazoline receptor antagonist, Potent, selective I2 ligand. Putative antagonist	6.77221
Trapidil	PDGF antagonist	6.76865
Dipyridamole	Adenosine metabolism inhibitor, Phosphodiesterase inhibitor, Adenosine transport inhibitor, Coronary vasodilator; adenosine transport inhibitor, PDE	6.76469
Odanacatib	Cathepsin K inhibitor	6.76046
(-)-Terreic acid	Selective inhibitor of BTK	6.757
SU 6668	"VEGFR, PDGFR, FGFR", Multi Kinase Inhibitor (VEGF PDGFR and FGFR), PDGFR, VEGFR and FGFR inhibitor	6.75491
Ro 20-1724	PDE4 inhibitor, Potent and selective cAMP phosphodiesterase inhibitor	6.75366
Isoetharine mesylate salt	Beta adrenergic agonist, beta-Adrenoceptor agonist; bronchodilator	6.75112
LY2886721	BACE inhibitor	6.74908
Fendiline hydrochloride	Ca++ channel activator	6.74324
Diloxanide furoate	antiamoeboid	6.73841
L-(-)- a-Methyldopa,L-alpha-Methyl DOPA	Aromatic L-amino acid decarboxylase inhibitor, L-aromatic amino acid decarboxylase inhibitor; antihypertensive, L-aromatic aminoacid decarboxylase inhibitor	6.72406
GR 113808	5-HT4 serotonin receptor antagonist, Potent, selective 5-HT4 antagonist	6.72284
Amitriptyline hydrochloride	Alpha 1 antogonist, Anticholinergic, Histaminic antagonist,Serotonine uptake inhibitor, Noradrenaline uptake inhibitor, Tricyclic antidepressant	6.71893
IRAK-1/4 Inhibitor I	A novel benzimidazole that is a potent inhibitor of interleukin-1 receptor-associated kinases 1/4 (IRAK 1/4)	6.70181
Tivantinib	c-MET inhibitor	6.6873
Linezolid	Linezolid is an oxazolidinine antimicrobial Linezolin is a weak, reversible, nonselective inhibitor of monoamine oxidase Linezolid binds to a site on the bacterial 23S ribosomal RNA of the 50S subunit and prevents the formation of a functional 70, NULL, bacteria protein synthesis inhibitor	6.6762
Vincristine sulfate	Inhibitor of microtubule assembly	6.67029
Noscapine hydrochloride	Antitussive; naturally occurring opium alkaloid, Tubulin inhibitor; induces apoptosis	6.66935
Clioquinol	Oxidant	6.667
BI 78D3	Selective, competitive JNK inhibitor	6.6512
Levonordefrin	Adrenergic receptor agonist	6.64798
PNU 22394 hydrochloride	5-HT2C agonist and 5-HT2A/2B partial agonist	6.64517
,Metaproterenol hemisulfate	beta2-Adrenoceptor agonist	6.64124
GR 127935 hydrochloride hydrate	Potent, selective 5-HT1B/1D antagonist, Selective 5-HT1B/1D serotonin receptor antagonist	6.64051
Clindamycin hydrochloride	Ribosomal protein synthesis inhibitor	6.6288
Carbinoxamine maleate salt	Histamine antagonist	6.62785
Dimethisoquin hydrochloride	Anaesthetic	6.62048
LY500307	Estrogen receptor Beta	6.61935
Hydroflumethiazide	Na+ Cl- transport inhibitor	6.60751
Pancuronium bromide	Aminosteroidal neuromuscular blocking agent; skeletal muscle relaxant, Cholinergic receptor antagonist, mAChRs	6.60597
(-)-Bicuculline methbromide	GABA-A receptor antagonist, Water-soluble GABAA antagonist	6.60216
Meclocycline sulfosalicylate	Ribosomal protein synthesis inhibitor	6.60004
Y 29794 oxalate	Prolyl endopeptidase inhibitor	6.59983
SIB 1757	Highly selective mGlu5 metabotropic glutamate receptor antagonist	6.59442
Purvalanol A	Cyclin-dependent kinase inhibitor	6.59009
Reactive Blue 2	P2Y receptor antagonist; most potent antagonist for ATP-activated channels	6.58299
Pranlukast	leukotriene receptor-1 antagonist	6.57856
Cystamine dihydrochloride	Transglutaminase inhibitor; substrate analog	6.57264
Isosorbide dinitrate	Nitric oxide (NO) donor	6.56974
Vancomycin hydrochloride	Bacterial mucopeptide biosynthesis inhibitor	6.55372
BAY 61-3606 hydrochloride hydrate	Spleen tyrosine kinase (Syk) inhibitor; anti-inflammatory	6.54209
Fananserin	5-HT2A antagonist. Also D4 antagonist	6.53853
S-(-)-Carbidopa	Peripherally active L-aromatic amino acid decarboxylase inhibitor; used in combination with levodopa for the treatment of Parkinson`s Disease	6.53297
RS 23597-190 hydrochloride	5-HT4 antagonist	6.52433
ABT-418 hydrochloride	Neuronal nicotinic acetylcholine receptor agonist with cognition enhancing and anxiolytic activities	6.52226
Danazol	Anterior pituitary suppressant; weak androgen	6.5178
AL-8810	Prostaglandin F2alpha analog with selective antagonist effects at the prostaglandin F2alpha (FP) receptor	6.50754
Flunarizine dihydrochloride	Ca2+/Na+ channel blocker; vasodilator, Dual Na+/Ca2+ channel (T-type) blocker, Na+ channel blocker, Ca2+ antagonist, H1 antagonist	6.50657
Cyclothiazide	AMPA selective desensitization inhibitor, Blocks the rapid desensitization of AMPA glutamate receptors	6.50279
Caffeic acid phenethyl ester	NFkB inhibitor, Specific inhibitor of NF-kappaB activation	6.48649
Dimethadione	Antivconvulsant	6.48032
(-)-MK 801 hydrogen maleate	NMDA antagonist, NMDA antagonist, less active enantiomer	6.4772
Carbachol	Acetylcholine receptor agonist, Cholinesterase inhibitor ?, Cholinergic agonist	6.47552
WAY 629 hydrochloride	Selective 5-HT2C agonist	6.47151
Nystatine	Performs membrane ionophores	6.46542
SANT-1	Inhibitor of hedgehog (Hh) signaling; antagonizes smoothened activity	6.46102
Drofenine hydrochloride	Anticholinergic	6.45447
1,3-Dipropyl-8-p-sulfophenylxanthine	Adenosine receptor antagonist with slight selectivity for A1 over A2	6.40802
Idebenone	lipoperoxide inhibition	6.40181
Felbamate	Anticonvulsant; glutamate receptor antagonist, NMDA antagonist, acts glycine site	6.39991
Zomepirac sodium salt	Cyclooxygenase inhibitor	6.3961
Ribavirin	Antiviral agent; its metabolite, ribavirin 5`-phosphate, is an inhibitor of inosine monophosphate (IMP) dehydrogenase, RNA/DNA synthesis inhibitor	6.39165
Cloxacillin sodium salt	Bacterial transpeptidase inhibitor	6.39038
Ruthenium red	Inhibits mitchondrial Ca2+ uniporter; capsaicin antagonist	6.34979
Cefuroxime sodium salt	Bacterial transpeptidase inhibitor	6.34236
AMG 9810	Potent and selective, competitive antagonist of TRPV1, Potent, non-vanilloid, antagonist of the TRPV1 receptor	6.33985
TROPICAMIDE,Tropicamide	M4 muscarinic acetylcholine receptor antagonist, Muscarinic antagonist, Selective M4 muscarinic antagonist	6.33429
(+)-Bicuculline	Potent GABAA antagonist	6.32289
Lercanidipine hydrochloride hemihydrate	L-type (Cav12b) vascular calcium channel antagonist	6.3201
Mephentermine hemisulfate	Alpha-adrenergic receptor agonist	6.2934
Dihydroergotamine methanesulfonate	Ergot alkaloid; vasoconstrictor; competitive serotonin receptor antagonist; partial agonist at alpha adrenoceptors and D2 dopamine receptors, Partial alpha agonist. Non-selective	6.27498
BU 226 hydrochloride	Potent, highly selective I2 ligand	6.27115
Dolasetron mesilate	5-HT3 antagonist	6.26642
CBIQ	Activates cystic fibrosis transmembrane conductance regulator (CFTR) and the intermediate-conductance calcium-sensitive K+ channel	6.25769
Trimetazidine dihydrochloride	cytoprotective anti-ischemic agent	6.25706
EPZ-5676	DOT1L inhibitor	6.23928
Chicago sky blue 6B	Competitive glutamate uptake inhibitor	6.23373
Midodrine hydrochloride	Alpha adrenergic	6.23349
Irsogladine maleate	PDE4 inhibitor; antiulcer agent, selective PDE4 inhibitor which also enhances gap junction intercellular communication	6.2247
(+)-MK 801 maleate	Highly potent and selective non-competitive NMDA glutamate receptor antagonist , Non-competitive NMDA antagonist, acts at ion channel site, Probe for NMDA receptors, Non competitive antagonist NMDA receptors	6.2175
Etoposide	Topoisomerase II inhibitor	6.21608
Vinblastine sulfate	Disrupts microtubules	6.21069
Rigosertib	PLK inhibitor	6.20234
ATPO	Competitive GluR1-4 (AMPA-preferring) glutamate receptor antagonist, Competitive antagonist at GluR1-4 (AMPA-preferring) receptors	6.17686
Iodixanol	Contrast molecule	6.1688
Cinalukast	Potent, selective CysLT1 (LTD4) antagonist; orally active	6.16831
Colchicine	Prevents tubulin polymerization, Tubulin polymerisation inhibitor	6.16462
Cefoperazone dihydrate	Bacterial transpeptidase inhibitor	6.16311
Naratriptan hydrochloride	Naratriptan hydrochloride is a Serotonin 5-HT1B/1D receptor agonist	6.15064
Podophyllotoxin	Antimitotic	6.13076
Pravastatin	HMG-CoA reductase inhibition	6.124
Paclitaxel(Taxol)	Microtubule Formation, Promotes assembly and inhibits disassembly of microtubules	6.12375
Danoprevir(ITMN-191)	Proteasome	6.12324
(S)-3,4-DCPG	Potent, selective mGlu8a agonist	6.11731
Amfepramone hydrochloride	stimulating secretion of norepinephrine	6.10928
Ketanserin tartrate hydrate	5-HT2 antagonist, 5-HT1 antagonist, 5-HT2A antagonist, Selective 5-HT2 serotonin receptor blocker, Selective 5-HT2A antagonist. Also antagonist at 5-HT1D	6.1082
Aurintricarboxylic acid	DNA topoisomerase II inhibitor	6.10741
cis-4-Aminocrotonic acid	GABA-C receptor agonist	6.1048
S-Nitroso-N-acetylpenicillamine	Nitric oxide donor; activates soluble guanylyl cyclase	6.10131
SDZ 220-581	Competitive NMDA antagonist	6.08819
DR 2313	Potent PARP inhibitor	6.0849
Flavoxate hydrochloride	Phosphodiesterase inhibitor	6.07831
N-Phenylanthranilic acid	Cl- channel blocker	6.07207
AG 494,Tyrphostin AG 494	Potent EGFR-kinase inhibitor, Protein tyrosine kinase inhibitor Inhibits EGF-receptor kinase activity	6.06688
Thioridazine hydrochloride	Ca2+ channel antagonist, Increases LTH, Dopamine antagonist,, Dopamine receptor antagonist; Ca2+ channel antagonist; antipsychotic	6.06573
Valproic acid	GABA transaminase inhibition, HDAC inhibitor	6.03866
GW7647	"Highly selective, potent PPARalpha agonist. Orally active", Potent agonist of peroxisome proliferator-activated alpha (PPAR-alpha)	6.03739
Colchicine	Inhibitor of tubulin	6.03087
SKF 96365	Selective inhibitor of receptor-mediated and voltage-gated Ca2+ entry	6.01684
SKF 89626	D1 dopamine receptor agonist	6.00808
LY 294002 hydrochloride	PI3K, Selective PI 3-kinase inhibitor, Specific phosphatidylinositol 3-kinase (PI3K) inhibitor	5.9786
Clofibrate	Antihyperlipoproteinemic; increases lipoprotein lipase activity, thus enhancing the rate of intravascular catabolism of ULDL to IDL and LDL	5.97416
Azelaic acid	Antiproliferative on melonama cells; inhibits mitochondrial oxidoreductases of the respiratory chain and inhibits DNA synthesis	5.97416
Lacidipine	dihydropyridinr calcium channel blocker	5.96547
Meclofenoxate hydrochloride	Acetylcholine precursor, Nootropic; cholinergic drug	5.96106
Lylamine hydrochloride	CB1 agonist	5.94196
Tylosin	inhibition of protein synthesis through binding to the 50S subunit of the bacterial ribosome	5.93734
NSC 95397	Selective Cdc25 dual specificity phosphatase inhibitor, Selective, irreversible Cdc25 dual specificity phosphatase inhibitor	5.93689
N-Acetylglycyl-D-glutamic acid	Potent convulsant	5.92933
Raclopride	Potent, selective D2/D3 antagonist, Selective D2 dopamine receptor antagonist, selective dopamine D1/D2 receptors antagonist	5.91773
NVP-ADW742	IGF-1R	5.90767
Raloxifene hydrochloride	Estrogen receptor modulator; anti-estrogenic drug, Selective estrogen receptor modulator (SERM)	5.88239
Sulfaguanidine	Inhibitor of folic acid synthesis	5.87777
B-HT 920	D2 receptor agonist. Also alpha2 agonist and 5-HT3 antagonist	5.87744
alpha-Methyl-DL-tyrosine methyl ester hydrochloride	Tyrosine hydroxylase inhibitor	5.87741
Ramipril	Angiotensin-converting enzyme inhibitor, RAAS	5.87508
Trequinsin hydrochloride	Phosphodiesterase III (PDE III) inhibitor, Ultrapotent inhibitor of PDE3	5.86793
Norcyclobenzaprine	Muscle relaxant	5.86173
AF-DX 116	Selective M2 antagonist	5.85886
Parthenolide	5-HT release inhibitor	5.85144
Moxonidine hydrochloride	I1 receptor and alpha2-adrenoceptor agonist (I1 > alpha2), Imidazoline receptor agonist, Selective alpha2A adrenoreceptor agonist; imidazoline binding site agonist; antihypertensive	5.84949
5-Aminovaleric acid hydrochloride	Weak GABA-B receptor antagonist	5.83892
(E)-Capsaicin	Prototypic vanilloid receptor agonist	5.82933
3 a-Bis-(4-fluorophenyl) methoxytropane hydrochloride	Potent dopamine uptake inhibitor	5.82186
Tenatoprazole	Proton pump inhibitor	5.81387
RX 821002 hydrochloride	"Potent, selective alpha2D antagonist", Selective alpha2-adrenoceptor antagonist	5.81103
Sulfaphenazole	Antibacterial; inhibitor of cytochrome P4502C enzymes, Inhibitor of folic acid synthesis	5.80173
SNC 80	Highly selective non-peptide delta agonist	5.79377
Trimeprazine tartrate	Histamine antagonist	5.78945
Sildenafil citrate salt	Sildenafil is a potent, selective inhibitor of cGMP specific phosphodiesterase type 5 (PDE5) , cGMP specific phosphodiesterase type 5 (PDE5) inhibitor	5.78798
Imidazoline agonist	Alpha2 agonist, Imidazoline agonist	5.77082
Dicyclomine hydrochloride	Anticholinergic, Competitive muscarinic acetylcholine receptor antagonist	5.77019
Acitretin	binds to nuclear receptors that regulate gene transcription	5.76607
Ascorbic acid	Cyclooxygenase inhibitor	5.76364
HA-100	Inhibitor of protein kinase A (PKA), protein kinase C (PKC) and myosin light chain kinase (MLCK)	5.75575
3-Morpholinosydnonimine hydrochloride	Liberates nitric oxide (NO) spontaneously when in solution, activating guanylyl cyclase and causing an increase in cyclic-GMP This product is a vasodilator and inhibits platelet aggregation, Nitric oxide donor	5.75333
Chromanol 293B	IKs blocker. Also blocks ICFTR	5.75291
CP-346086 dihydrate	CP-346086 is microsomal triglyceride transfer protein inhibitor	5.74467
Molsidomine	NO° production ?	5.74039
DMNB	DNA-PK inhibitor	5.73856
Promethazine hydrochloride	H1 Histamine receptor antagonist; anticholinergic, Histamine receptor antagonist, Anticholinergic	5.73434
Doxepin hydrochloride	Adrenaline uptake inhibitor, Alpha1 antagonist, H1 antagonist,Anticholinergic, Antidepressant; antipruritic	5.72667
Tiaprofenic acid	Cyclooxygenase inhibitor	5.71804
Losartan	antagonist of angiotensin type 1	5.71048
1-Phenylbiguanide	5-HT3 Serotonin receptor agonist, 5-HT3 agonist	5.69995
Cefdinir	Antibacterial agent	5.69095
(R)-(-)- a-Methylhistamine dihydrobromide	Potent, selective H3 histamine receptor agonist which crosses the blood-brain barrier; inhibits histamine synthesis and release, Potent, standard H3 agonist	5.6856
GYKI 52466 hydrochloride	Selective AMPA/kainate glutamate receptor antagonist; anticonvulsant; skeletal muscle relaxant, Selective non-competitive AMPA antagonist	5.68457
(S)-(-)-Atenolol	Adrenergic receptor antagonist	5.67642
N-[2-(Acetoxy)ethyl]-3-pyridinecarboxamide	K+ channel opener; vasodilator	5.67621
Imazodan	Selective phosphodiesterase II (PDEII) inhibitor	5.67429
Buspirone hydrochloride	5-HT1A Serotonin receptor agonist; non-benzodiazepine anxiolytic, 5-HT1A partial agonist, serotonin receptor agonist	5.66871
cis(+/-)-8-OH-PBZI hydrobromide	D3 dopamine receptor agonist	5.66137
Pifithrin- a hydrobromide	p53 inhibitor. Also aryl hydrocarbon receptor agonist	5.66106
Methimazole	Iodine oxidazing inhibitor	5.65691
GW2974	Dual EGFR and ErbB-2 receptor tyrosine kinase inhibitor	5.6568
Guanabenz acetate	Alpha agonist, Centrally acting alpha2 adrenoceptor agonist; antihypertensive, alpha2 agonist. Also I2 selective ligand	5.65529
SIB 1893	Selective and noncompetitive antagonist of mGlu5 metabotropic glutamate receptor, mGlu5 antagonist and positive allosteric modulator at mGlu4	5.65444
L-693,403 maleate	High affinity sigma ligand	5.64196
BMS-790052	HCV protease	5.64
Auranofin	Inhibits the release of inflammatory mediators from human macrophages, basophils, and pulmonary mast cells Inhibits 5-lipoxygenase in human neutrophils Is a potent inhibitor of selenoenzyme thioredoxin reductase (TrxR) Auranofin inhibits IKB kin	5.63445
Cortisone 21-acetate	Anti-inflammatory cortisol	5.63286
Piretanide	Na+/Cl- tranporter inhibitor	5.63247
Equilin	Estrogen	5.62918
Ipratropium bromide	Muscarinic acetylcholine receptor antagonist; bronchodilator	5.62604
S-(4-Nitrobenzyl)-6-thioinosine	Potent adenosine uptake inhibitor	5.62162
CGP 71683 hydrochloride	Highly selective and potent non-peptide NPY Y5 receptor antagonist	5.6076
Rimantadine Hydrochloride	Antiviral	5.5893
SDZ-205,557 hydrochloride	5-HT4/5-HT3 receptor antagonist, Potent and selective 5-HT4 serotonin receptor antagonist	5.58506
PF-05212384,PKI-587	PI3K/mTOR	5.57515
SU 5416	Potent and selective VEGFR PTK inhibitor; inhibits VEGF-induced angiogenesis, VEGFR inhibitor. Also inhibits KIT, RET, MET and FLT3	5.57435
Disopyramide phosphate	K+ channel modulator; anti-arrhythmic; cardiac depressant, Na+ channel blocker, Sodium channel blocker; class IA antiarrhythmic	5.56498
Lazabemide hydrochloride	Selective MAO-B inhibitor	5.56176
Cimaterol	beta agonist	5.55958
Ca2+ release inhibitor	Ca2+ release inhibitor, Inhibits intracellular Ca2+ release from the sarcoplasmic reticulum; muscle relaxant	5.55876
Phloretin	Blocks L-type Ca2+ channels	5.54748
SC-51089 hydrate	SC-51089 hydrate is a selective prostaglandin E2 (EP1) receptor antagonist	5.52899
Iopanoic acid	Thyroid hormone release inhibitor	5.52801
(±)-McN 5652	Potent, orally active 5-HT uptake inhibitor. Also inhibits noradrenalin and dopamine uptake in vitro	5.52717
N-MPPP Hydrochloride	Selective kappa agonist	5.52321
Tideglusib	GSK-3 inhibitor	5.52102
ß-CCB	Benzodiazepine inverse agonist, putative endogenous ligand	5.51749
Arecaidine propargyl ester tosylate	Muscarinic agonist, Potent muscarinic acetylcholine receptor agonist exhibiting a slight selectivity for M2 receptors	5.49585
Ioversol	Contrast molecule	5.4917
Amisulpride	Dopamine Receptor, GHB receptor inhibition, Selective D2/D3 receptor antagonist; atypical antipsychotic agent, selective D2/D3 dopamine receptor antagonist and atypical antipsychotic	5.49074
Felodipine	L-type Ca2+ channels blocker, beta2-Adrenoceptor agonist, calcium channel	5.48151
Molindone hydrochloride	D2 dopamine receptor antagonist; monoamine oxidase inhibitor, Dopamine receptor antagonist	5.47927
Isotharine mesylate	Beta adrenergic agonist, beta-Adrenoceptor agonist; bronchodilator	5.47157
Formoterol fumarate	ß2-agonist	5.46864
Carbamazepine(Carbatrol)	Analgesic; anticonvulsant, Cholinergic antagonist, Adenosine ligand ?, sodium channel	5.45568
Piromidic acid	Topoisomerase II inhibitor	5.45416
PETCM	Activator of caspase-3	5.43833
ETHOSUXIMIDE,Ethosuximide	Ca++ channel inhibitor voltage dependant, Inhibits voltage-gated sodium channels; used for the treatment of absence-type seizures	5.43628
THIP hydrochloride	GABA-A receptor agonist, with some GABA-C receptor agonist activity, GABAA agonist, GABAergic Agonist	5.43129
Dicumarol	Vitamin K antagonist	5.42607
Marimastat	MMP inhibitor	5.42061
Aurothioglucose	Potent PKC iota - Par6 interaction inhibitor; Disrupts a rac1 signaling pathway required for growth of a cancer cell line	5.40795
Eucatropine hydrochloride	Anticholinergic	5.39877
Deoxycorticosterone	Corticoide, aldosterone precursor	5.39641
Tiapride hydrochloride	D2 and D3 dopamine receptor antagonist; antipsychotic, Dopamine antagonist	5.38892
Zaleplon	binds to the benzodiazepine site on the a1 containing GABAA receptors which produces its therapeutic hypnotic properties	5.38857
Pyrrolidinedithiocarbamate ammonium	"Inhibits NF-kappaB, prevents increase in NOS mRNA", Prevents induction of nitric oxide synthase (NOS) by inhibiting translation of NOS mRNA	5.38319
Prazosin hydrochloride	Adrenergic receptor antagonist, Peripheral alpha1 adrenoceptor antagonist, alpha1 and alpha2B antagonist. MT3 antagonist	5.37885
10058-F4,Famciclovir	Inhibits c-Myc-Max interaction and prevents transactivation of c-Myc target gene expression, viral DNA synthesis and replication inhibitor	5.37762
Fursultiamine Hydrochloride	Vitamin	5.37642
Rimcazole dihydrochloride	sigma2 antagonist. Also DAT inhibitor	5.37598
EPZ-6438	EZH2 inhibitor	5.37578
Chlorisondamine diiodide	Nicotinic antagonist; slow offset	5.37262
Zonisamide	Blocks voltage-sensitive Na+ and Ca2+ channels (T-type), carbonic anhydrase inhibitor, repetitive firing of voltage-gated sodium channels and reduction of T-type calcium channel currents blocker	5.36065
Trimipramine maleate salt	Noradrenaline uptake inhibitor, 5-HT Uptake inhibitor, Anticholinergic, alpha antagonist, Dopamine antagonist, Histamine antagonist, Serotonin reuptake inhibitor that also blocks norepinephrine reuptake; antidepressant	5.3579
L-694,247	5-HT1D agonist	5.35358
Guaiacol	Expectorant	5.35132
Atractyloside potassium salt	Nucleotide transport inhibitor	5.34962
Atovaquone	Antimicrobial agent	5.33771
Meglumine	Contrast molecule	5.32435
Quinethazone	Na-Cl tranporter inhibitor	5.32374
Salmeterol xinafoate	Potent beta2 agonist; long acting, beta 2 adrenergic agonist, beta2 Adrenoceptor agonist	5.31784
Carbetapentane citrate	High affinity sigma1 ligand, Opioid receptor ligand with high affinity toward sigma1 sites; antitussive, Sigma1 receptor ligand	5.31379
Mifepristone	Progesterone and glucocorticoid antagonist, Progesterone receptor antagonist, Progesterone receptor antagonist, Progesterone receptor partial agonist	5.30283
SQ 22536	Adenylyl cyclase inhibitor	5.28694
DuP 697	Cyclooxygenase-2 (COX-2) inhibitor	5.28206
Linopirdine dihydrochloride	KCNQ channel blocker, Stimulates release of acetylcholine and other neurotransmitters; cognitive enhancer	5.27937
Sumatriptan succinate	5-HT1 receptor agonist, serotonin 5-HT1D/5-HT1B receptors agonist	5.25688
Metolazone	Diuretic; antihypertensive	5.25595
(+)-Pilocarpine hydrochloride	Cholinergic, Cholinergic receptor agonist, Muscarinic agonist, Nonselective muscarinic acetylcholine receptor agonist	5.25406
GBR 13069 dihydrochloride	Potent dopamine uptake inhibitor	5.25308
Reboxetine mesylate	norepinephrine reuptake inhibitor	5.24105
Quinolinic acid	Endogenous NMDA agonist and transmitter candidate, Neurotoxin which has neuroexcitatory activity; metabolite of trytophan	5.23885
IMD 0354	Inhibitor of IKK-2	5.23658
PD 81723	Allosteric potentiator of A1 receptors	5.23386
10-DEBC hydrochloride	Selective Akt/PKB inhibitor	5.22383
Pyridoxine hydrochloride	Antioxidant	5.22254
Sulindac sulfone	Non-steroidal anti-inflammatory compound (NSAID); metabolite of sulindac	5.22189
Nimesulide	Cyclooxygenase 2 inhibitor, Cyclooxygenase-2 (COX-2) inhibitor, Highly selective COX-2 inhibitor	5.21437
(±)-6-Chloro-PB hydrobromide,SKF 81297 hydrobromide	D1 agonist, D1 dopamine receptor agonist	5.2142
(±)-Vesamicol hydrochloride	Inhibitor of vesicular acetylcholine storage, Inhibits ACh transport	5.20689
1-Deoxynojirimycin	Glucosidase I and II inhibitor	5.19804
FPL 64176,Fluoxetine hydrochloride	5-HT, 5-HT re-uptake inhibitor, 5-HT uptake inhibitor, Potent L-type Ca2+ channel activator	5.19781
Trimethadione	Ca++ channel blocker voltage dependant ?	5.18751
5-hydroxydecanoic acid sodium	Blocks post ischemic actions of the K+ channel activator cromakalim	5.18014
Tetrahydroxy-1,4-quinone monohydrate	Anticataract agent	5.16186
DCA	Mitochondrial pyruvate dehydrogenase kinase (PDK) inhibitor	5.15475
Diethylcarbamazine citrate	Lipoxygenase inhibitor	5.15229
Olomoucine	Cyclin-dependent kinase inhibitor, Potent and selective inhibitor of cdc2, cdk and cyclin-dependent kinases	5.14423
Prochlorperazine dimaleate	Antipsychotic agent; used in the treatment of spastic gastrointestinal disorders, Dopamine antagonist	5.1249
Pergolide methanesulfonate	Dopamine receptor agonist; antiparkinsonian, Dopaminergic agonist	5.12382
Carbenoxolone disodium salt	Mucus stimulating synthesis	5.11529
Nimustine hydrochloride	Antineoplastic; bifunctional nitrosourea alkylating anticancer agent	5.11256
R(-)-Isoproterenol (+)-bitartrate	Sympathomimetic amine acting almost exclusively on beta adrenoceptors; bronchodilator; active enantiomer of Isoproterenol	5.10305
ICI-185,282	Potent thromboxane receptor antagonist	5.10184
Phentermine hydrochloride	simulator of secretion of norepinephrine	5.07987
1-Deoxynojirimycin hydrochloride	alpha-glucosidase I-II inhibitor	5.07003
LY 341495	"Highly potent, selective group II antagonist"	5.06818
N-Acetyl-L-leucine	Neuronal modulator	5.06502
Vancomycin hydrochloride from Streptomyces orientalis	Amphoteric glycopeptide antibiotic; interefers with cell wall syntehsis by bind to peptidoglycan	5.06311
Pifithrin-mu	Anti-apoptotic; inhibits p53 binding to mitochodria as well as Bcl-xL and Bcl-2 proteins Does not affect transcriptional functions of p53, Inhibitor of p53-mitochondrial binding	5.06174
GTP 14564	Class III receptor tyrosine kinase (RTK) inhibitor	5.05737
Nilutamide	Androgen receptor antagonist, Androgen receptor antagonist. Orally active, Antiandrogen	5.05608
Ritodrine hydrochloride	Beta2 agonist	5.04513
W-5 hydrochloride	Calmodulin antagonist	5.04293
ALX 5407 hydrochloride	Selective non-transportable GlyT1 inhibitor	5.02473
Cytarabine(Cytosar-U)	DNA polymerase	5.01321
Arecoline hydrobromide	Acetylcholine receptor agonist	5.01047
Gestrinone	Androgenic steroid	4.99669
Isradipine	Ca2+ channel blocker (L-type), Calcium channel inhibitor	4.98942
Propidium iodide	Detergent	4.98375
MAPK (p38MAP) inhibitor	MAPK (p38MAP), Selective inhibitor of p38 MAPK, Selective inhibitor of p38 MAPK; water-soluble, p38 MAPK	4.98357
Itopride	Dopamine D2 receptors and ACE inhibition	4.98316
Ki8751	"VEGFR, c-Kit, PDGFR, FGFR", Potent, selective VEGFR-2 inhibitor	4.98283
(RS)-(Tetrazol-5-yl)glycine	Highly potent NMDA receptor agonist	4.98201
Vardenafil(Vivanza)	PDE	4.97267
SB 216763,SB-216763	GSK-3, Potent, selective GSK-3 inhibitor, Potent, selective, cell permeable inhibitor of glycogen synthetase kinase-3 (GSK-3)	4.97218
Cyclosporin A	Calcineurin inhibitor, Calcineurin phosphatase inhibitor; immunosuppressant	4.94894
Cephalosporin C zinc salt	Antibiotic; interferes with cell wall synthesis	4.94718
Diprophylline	Phosphodiesterase inhibitor	4.92492
Sodium Oxamate	Competitive lactate dehydrogenase inhibitor	4.92388
Mepivacaine hydrochloride	Anaesthetic	4.92018
D-64131	Inhibitor of tubulin polymerization. Antitumor in vivo	4.91692
Clorgyline hydrochloride	Monoamine oxidase A inhibitor, Selective MAO-A inhibitor	4.9045
Enalapril maleate	Converting enzyme inhibitor, RAAS	4.90268
Acifran	Hypolipidemic agent; agonist for the GPR109A (HM74A) and GPR109B receptors	4.8936
Levocabastine hydrochloride	Histaminic receptor antagonist	4.88586
CGP-74514A hydrochloride	Cdk1 inhibitor	4.88181
E-4031 dihydrochloride	hERG channel blocker; inhibits rapid delayed rectifier K+ current (IKr)	4.88112
L-3,4-Dihydroxyphenylalanine,Levodopa	Precursor to dopamine; antiparkinsonian agent, Tyrosine aminotransferase inhibitor	4.87671
Apatinib	VEGFR2 inhibitor	4.86765
Ellagic acid	Selective inhibitor of CK2. Also inhibits glutathione S-transferase	4.86681
Nicergoline	alpha antagonist	4.866
Betazole hydrochloride	Histamine analog	4.85592
Carboplatin	Antineoplastic	4.85439
Acamprosate calcium	blocking glutamatergic N-methyl-D-aspartate receptors,GABA type A receptors activation	4.84761
WB-4101 hydrochloride	alpha1A Adrenoceptor antagonist, alpha1A antagonist	4.8357
Amidopyrine	ACTH secretor	4.82521
CP-66713	CP-66713 is an adenosine A2 receptor antagonist	4.82036
Indoprofen	Cyclooxygenase inhibitor	4.81262
2-Phenylmelatonin	Potent melatonin agonist	4.81014
Liranaftate	Antifungal	4.80144
(±)-Isoproterenol hydrochloride	Standard selective beta agonist, Sympathomimetic amine acting almost exclusively on beta adrenoceptors; bronchodilator, Sympathomimetic amine acting almost exclusively on beta adrenoceptors; bronchodilator; less active enantiomer of Isoproterenol	4.79143
Ro 10-5824	Selective D4 receptor partial agonist	4.77904
Leflunomide	Dihydroorotate dehydrogenase inhibitor, Immunosuppressive; its metabolite, a malononitrile derivative, inhibits dihydroorotate dehydrogenase (in the de novo pyrimidine synthesis pathway) and several protein tyrosine kinases, Inhibitor of T and B cell proliferation	4.77484
Sulfameter	Inhibitor of folic acid synthesis	4.77054
RU 24969 hemisuccinate	5-HT1B/1A agonist	4.75626
beta-Adrenoceptor agonist	Adrenergic Agonist, beta-Adrenoceptor agonist; increases cytosolic cAMP	4.74744
PD-161570	PD-161570 is an inhibitor of human FGF-1 receptor tyrosine kinase, Selective FGFR inhibitor	4.74105
(+)-Pilocarpine hydrochloride	Cholinergic, Cholinergic receptor agonist, Muscarinic agonist, Nonselective muscarinic acetylcholine receptor agonist	4.7326
Levetiracetam	Anticonvulsant; antiepileptic; exact mechanism of action is unclear but may be related to a synaptic vesicle protein	4.71494
Cephalexin monohydrate	Bacterial transpeptidase inhibitor	4.71422
Dicloxacillin sodium salt hydrate	Bacterial transpeptidase inhibitor	4.70651
Rifampicin	RNA polymerase inhibitor	4.69178
Zaprinast	Selective cGMP-phosphodiesterase type V inhibitor, cGMP phosphodiesterase inhibitor, Phosphodiesterase 5 inhibitor	4.67217
Viloxazine hydrochloride	up-regulation of GABA B receptors	4.66872
8-Bromo-cGMP, sodium salt	cGMP analog; activates PKG	4.6685
(2S,1`S,2`S)-2-(carboxycyclopropyl)glycine	Potent group II metabotropic glutamate receptor agonist	4.65976
P276-00	CDK1/4/9 inhibitor	4.65851
Trioxsalen	DNA cross-linker	4.65829
Fusidic acid sodium salt	Protein synthesis inhibitor GTPase coupled	4.65717
Dipyridamole	Adenosine metabolism inhibitor, Phosphodiesterase inhibitor, Adenosine transport inhibitor, Coronary vasodilator; adenosine transport inhibitor, PDE	4.64507
Venlafaxine hydrochloride	5-HT receptor, Dual serotonin and norepinephrine reuptake inhibitor Antidepressant, serotonin-norepinephrine reuptake inhibitor	4.60731
N a-Methylhistamine dihydrochloride	Non-selective H3 agonist	4.60133
Atropine methyl nitrate	Competitive muscarinic acetylcholine receptor antagonist, Muscarinic acetylcholine receptor antagonist	4.60046
1-[2-(Trifluoromethyl)phenyl]imidazole	Potent nitric oxide synthase (NOS) inhibitor, nNOS/iNOS inhibitor	4.59779
Tosufloxacin hydrochloride	Antibiotic	4.59646
Sildenafil citrate salt	Sildenafil is a potent, selective inhibitor of cGMP specific phosphodiesterase type 5 (PDE5) , cGMP specific phosphodiesterase type 5 (PDE5) inhibitor	4.59613
Oxiconazole Nitrate	Inhibition of ergosterol synthesis in membranes, Inhibition of extracellular respiration glucose dependent	4.58828
BTS	Selective inhibitor of skeletal muscle myosin II ATPase activity	4.58288
Hispidin	Potent protein kinase C-beta inhibitor	4.56355
SU9516	CDK1/2/4 inhibitor	4.55854
Alcuronium chloride	Cholinergic receptor antagonist	4.55688
Pifithrin-mu	Anti-apoptotic; inhibits p53 binding to mitochodria as well as Bcl-xL and Bcl-2 proteins Does not affect transcriptional functions of p53, Inhibitor of p53-mitochondrial binding	4.55527
Amrinone	Phosphodiesterase inhibitor III, Inotropic, TNF production inhibitor	4.55029
2`-MeCCPA	Very selective and potent A1 receptor agonist	4.549
Trifluoperazine dihydrochloride	Calmodulin antagonist; dopamine receptor antagonist; antipsychotic; sedative, Dopamine antagonist	4.54823
Thiolactomycin	Inhibits bacterial, not eukaryotic, myristate synthesis Effective as antitrypanosomal and antimalarial	4.54491
CPT 11,Irinotecan Hydrochloride	DNA topoisomerase I inhibitor; antitumor, inhibitor of topoisomerase I, topoisomerase	4.54286
CGP 57380	Cell-permeable, selective mitogen-activated protein kinase-interacting kinase 1 (MNK1) inhibitor, Selective inhibitor of Mnk1	4.54214
FPL 64176,Furafylline	Cytochrome P4501A2 inhibitor, Potent activator of Ca2+ channels (L-type)	4.53639
Methenamine	Antiseptic and antibacterial	4.53606
SKF 83566 hydrobromide	Potent, selective D1-like antagonist	4.53344
Pridinol methanesulfonate salt	Anticholinergic	4.52895
Reboxetine mesylate	Potent, selective noradrenalin uptake inhibitor; orally active	4.50321
Tyloxapol	Surfactant	4.49939
Fiduxosin hydrochloride	alpha1-Adrenoceptor antagonist	4.49935
Carmustine	DNA alkylating agent; causes interstrand crosslinks	4.4903
ICI 204,448 hydrochloride	"""kappa agonist, acts peripherally""", kappa Opioid receptor agonist that does not cross the blood brain barrier	4.48551
Actinonin	Leucine aminopeptidase inhibitor	4.48032
(S)-(-)-Carbidopa	Aromatic L-amino acid decarboxylase inhibitor, aromatic-L-amino-acid decarboxylase, inhibits aromatic-L-amino-acid decarboxylase (DOPA Decarboxylase or DDC)	4.46697
Ro 08-2750	Inhibits NGF binding to p75NTR and TrkA	4.45505
Lynestrenol	Antioestrogen	4.44412
4-Hydroxybenzhydrazide	Phenylalanine ammonia-lyase inhibitor; used to measure reducing sugar levels	4.44022
Naloxone benzoylhydrazone	"Full kappa agonist, partial mu and delta agonist and antagonizes agonist-induced activation of NOP"	4.43899
Xylometazoline hydrochloride	Adrenergic alpha-agonists, alpha-Adrenoceptor agonist; imidazoline binding site ligand	4.43284
Piperaquine tetraphosphate tetrahydrate	Piperaquine tetraphosphate tetrahydrate is an antimalarial agent highly active against chloroquine-resistant Plasmodium falciparum and Plasmodium vivax	4.43257
Labetalol hydrochloride	Beta1 antagonist, Beta2 antagonist, Alpha antagonist, Competitive beta-adrenoceptor antagonist	4.43092
Uridine 5`-diphosphate sodium	P2Y receptor agonist	4.4298
Clemastine fumarate	H1 Histamine receptor antagonist	4.42835
10058-F4,Famciclovir	Inhibits c-Myc-Max interaction and prevents transactivation of c-Myc target gene expression, viral DNA synthesis and replication inhibitor	4.41488
SB 200646 hydrochloride	5-HT2C/2B antagonist	4.41388
BTCP hydrochloride,BTCP maleate	Potent dopamine uptake inhibitor, Selective blocker of dopamine reuptake	4.40912
T 0901317	Potent liver X receptor (LXR) agonist	4.40601
CGP 12177 hydrochloride	Mixed beta adrenoceptor agonist/antagonist, beta3 partial agonist. beta1/beta2 antagonist.	4.39885
Ifenprodil tartrate	Adrenergic antagonist, Blocks the polyamine binding site associated with the NMDA glutamate receptor; neuroprotective, Non-competitive NMDA antagonist. Also sigma ligand	4.39791
Thioperamide maleate	H3 antagonist, H3 antagonist and H4 inverse agonist, Potent and selective H3 histamine receptor antagonist that crosses the blood brain barrier	4.38685
Benoxathian hydrochloride	Selective alpha1 adrenoceptor antagonist	4.38192
(-)-Tetramisole hydrochloride	Alkaline phosphatase inhibitor, Inhibits multiple mammalian alkaline phosphatases	4.38061
Ticarcillin sodium	Peptidoglycan synthesis inhibitor	4.37768
DNA topoisomerase type 1 inhibitor	DNA topoisomerase type 1 inhibitor, Topoisomerase	4.36897
CGS 20625	Selective central benzodiazepine receptor partial agonist	4.36252
PI 828	PI 3-kinase inhibitor, more potent than LY 294002	4.34302
Hemicholinium bromide,Hemicholinium-3	Acetylcholine stores depletor, Acetylcholine uptake inhibitor, Potent and selective choline uptake blocker	4.33673
Fenoprofen calcium salt dihydrate	Cyclooxygenase inhibitor	4.33234
Pentobarbital	Anaesthetic	4.30968
4-Amino-1,8-naphthalimide	Poly(ADP-ribose) polymerase (PARP) inhibitor	4.3088
Oxcarbazepine	sodium channel inhibition	4.3084
L(-)-vesamicol hydrochloride	Inhibitor of vesicular acetylcholine storage, Inhibits ACh transport	4.30168
Cisplatin	Potent pro-apoptotic anticancer agent; activates caspase-3	4.29932
PDE5/6/9/11 inhibitor	PDE5/6/9/11 inhibitor	4.28837
Lamotrigine isethionate	Anticonvulsant, Inhibits glutamate release. Anticonvulsant, Water-soluble salt of Cat. No. 1611, inhibits voltage-sensitive sodium channels	4.27726
Xaliproden hydrochloride	Orally active, high affinity 5-HT1A agonist	4.25578
Tyrphostin AG 494	Potent EGFR-kinase inhibitor, Protein tyrosine kinase inhibitor Inhibits EGF-receptor kinase activity	4.25482
(±)-alpha-Methyl-4-carboxyphenylglycine	Competitive metabotropic glutamate receptor antagonist	4.24549
Levallorphan tartrate	Opioid receptor antagonist	4.23434
Moxonidine hydrochloride	I1 receptor and alpha2-adrenoceptor agonist (I1 > alpha2), Imidazoline receptor agonist, Selective alpha2A adrenoreceptor agonist; imidazoline binding site agonist; antihypertensive	4.23241
Naphazoline hydrochloride	alpha-Adrenoceptor agonist; imidazoline receptor agonist; vasoconstrictor	4.22315
Idazoxan hydrochloride	Alpha2 agonist, I2-imidazoline agonist; I1-imidazoline antagonist; alpha2-Adrenergic antagonist, alpha2 antagonist. Also I2 ligand	4.21492
Carboplatin	DNA cross-linking antitumor agent	4.21075
1-BCP	Modulates AMPA-mediated responses	4.20499
N-AMINOHEXYL-5-CHLORONAPHTH-1-YLSULFONAMIDE,W-7 hydrochloride	Calmodulin antagonist. Inhibits myosin light chain kinase	4.20461
Alendronate sodium	bisphosphonate	4.20027
Cyclopamine	Hedgehog	4.19448
L-(-)- a-Methyldopa,L-alpha-Methyl DOPA	Aromatic L-amino acid decarboxylase inhibitor, L-aromatic amino acid decarboxylase inhibitor; antihypertensive, L-aromatic aminoacid decarboxylase inhibitor	4.1929
Lanatoside C	Na+ K+ ATPase inhibitor	4.181
Granisetron	serotonin 5-HT3 receptor antagonist	4.17575
Cirazoline hydrochloride	Selective alpha1 adrenoceptor agonist; non-selective imidazoline binding site ligand, Selective alpha1 agonist	4.17423
DL-Stearoylcarnitine chloride	Protein kinase C (PKC) inhibitor	4.17
T0070907	Highly potent and selective PPARgamma antagonist, T0070907 is very similar in structure and activity to the PPARgamma antagonist GW9662 T0070907 is more potent and has higher selectivity for PPAR-gamma over all other subtypes (about 800-fold)	4.16836
Atropine methyl nitrate	Competitive muscarinic acetylcholine receptor antagonist, Muscarinic acetylcholine receptor antagonist	4.1553
Eplerenone	RAAS, Selective mineralocorticoid receptor antagonist	4.12029
7-Chlorokynurenic acid	Potent competitive inhibitor of L-glutamate uptake	4.11632
BRL 44408 maleate	Selective alpha2A antagonist	4.1156
Piperacetazine	Antipsychotic	4.10852
Fasudil hydrochloride	Inhibitor of cyclic nucleotide dependent- and Rho-kinases, ROCK	4.10829
(-)-Eseroline fumarate salt	Opiate agonist activity, Opiate receptor agonist, Acetylcholinesterase inhibitor	4.09639
A-3 hydrochloride,A3 hydrochloride	Non-selective casein kinase (CK) inhibitor , Protein kinase inhibitor	4.09582
Oxolinic acid	Quinolone antibacterial; DNA gyrase inhibitor, Topoisomerase II inhibitor	4.09246
S 14506 hydrochloride	Highly potent 5-HT1A agonist; displays unique binding mechanism	4.08208
Cyclopenthiazide	Sodium Chloride Symporter Inhibitor	4.08208
Diacerein	interleukin-1 inhibitor	4.07962
N-Desmethylclozapine	5-HT2C antagonist, Major metabolite of clozapine; potent 5-HT2 serotonin receptor antagonist and a ligand for the cloned 5-HT6 and 5-HT7 serotonin receptors Also an allosteric potentiator of M1 muscarinic receptors	4.07801
Epirizole	Non-steroidal anti-inflammatory agent	4.07507
L-701,252	NMDA antagonist, acts glycine site	4.07476
Hexylcaine hydrochloride	Anaesthetic	4.07065
ABT 724 trihydrochloride	Potent, selective D4 partial agonist; proerectile	4.06826
Avermectin B1a	Ligand GABA receptors	4.06699
Pralidoxime chloride	Cholinesterase activator	4.06462
Haloperidol hydrochloride	Antagonist, partly D2 selective, Dopamine antagonist, Alpha antagonist, Dopamine receptor antagonist; antipsychotic	4.05804
SB 408124	Selective non-peptide OX1 antagonist	4.05774
SB 242084 dihydrochloride hydrate	Selective 5-HT2c serotonin receptor antagonist; crosses the blood-brain barrier	4.05454
Clebopride maleate	Dopamine antagonist	4.05285
Lincomycin hydrochloride	Ribosomal protein synthesis inhibitor	4.05172
Bezafibrate	Bezafibrate is a peroxisome proliferator-activated receptor agonist for PPAR-alpha PPAR-delta and PPAR-gamma Lipoprotein lipase (LPL) activator, Lipoprotein lipase activator	4.05171
Temozolomide	DNA-methylating antitumor agent, alkylate DNA, particuliary the N-7 or O-6 positions of guanine residues	4.04095
Cisapride	5-HT4 agonist; stimulates intestinal ACh release	4.03755
Iproniazide phosphate	Monoamine oxidase inhibitor, Monoamine oxydase inhibitor (non selective)	4.0365
Urapidil, 5-Methyl-	Selective alpha1A adrenoceptor antagonist; antihypertensive	4.0328
LOE 908 hydrochloride	Broad spectrum cation channel blocker; neuroprotective	4.01549
Methylergonovine maleate	5-HT antagonist, alpha adrenergic agonist, Active metabolite of methysergide (Cat. No. 1064), Dopamine antagonist; ergot alkaloid which interacts with serotonergic, dopaminergic and alpha-adrenergic systems	4.01524
YM 976	PDE4 inhibitor, Phosphodiesterase type IV (PDE4) inhibitor Exhibits anti-inflammatory activity without emesis	3.99674
ZM 336372	Potent, selective c-Raf inhibitor	3.98469
1,2,3,4,5,6-Hexabromocyclohexane	Inhibits JAK2 autophosphorylation	3.97901
Dihydrostreptomycin sulfate	Ribosomal protein synthesis inhibitor	3.97877
Piperacillin sodium salt	Bacterial transpeptidase inhibitor	3.97869
Phensuximide	Anticonvulsant	3.97301
Tolbutamide	K+ channel ATP dependant inhibitor, Oral hypoglycemic agent; stimulates pancreatic islet cells to secrete insulin	3.95976
Sulindac	COX inhibitor; Anti-inflammatory, Cyclooxygenase inhibitor, Cyclooxygenase inhibitor (following metabolism to sulindac sulfide)	3.95796
6-Hydroxydopamine hydrochloride	Selective catecholaminergic neurotoxin	3.95012
GW 311616 hydrochloride	"Potent, selective human leukocyte elastase inhibitor"	3.93607
Phenelzine sulfate	MAO inhibitor, Non-selective MAO-A/B inhibitor	3.93593
Sarafloxacin	Antibiotic	3.93015
BW 284c51	Selective acetylcholinesterase inhibitor	3.91922
YM 90709	Interleukin-5 receptor antagonist	3.90634
Mephetyl tetrazole	Potent and selective Kv15 potassium channel blocker	3.90357
Nefopam hydrochloride	Analgesic	3.90207
Iproniazide phosphate	Monoamine oxidase inhibitor, Monoamine oxydase inhibitor (non selective)	3.90202
(R)-AMPA	Inactive isomer of (RS)-AMPA (Cat. No. 0169)	3.88132
(±)-Octopamine hydrochloride	Adrenergic receptor agonist, Invertebrate biogenic amine: activates beta3 adrenoceptors, Neurotransmitter	3.87466
2-MPMDQ	"Potent, selective alpha1 antagonist. Also sigma2 ligand"	3.87324
Anthralin	Anti-proliferative, anti-inflammatory agent	3.84908
Genistein	Cytotoxic inhibitor of tyrosine kinase and topoisomerase II kinase, EGFR kinase inhibitor. Also estrogen and PPARgamma ligand	3.84726
Butirosin disulfate salt	Ribosomal protein synthesis inhibitor	3.83263
Desloratadine	Antihistamine	3.82948
R-(+)-8-Hydroxy-DPAT hydrobromide	Full 5-HT1A serotonin receptor agonist; active enantiomer of (±)-8-hydroxy-DPAT, More active enantiomer of Cat. No. 0529	3.82656
Hydrocortisone base	Primary glucocorticoid secreted by the adrenal cortex	3.82513
Naphazoline hydrochloride	Adrenergic ligand	3.82297
Dipyridamole	Adenosine metabolism inhibitor, Phosphodiesterase inhibitor, Adenosine transport inhibitor, Coronary vasodilator; adenosine transport inhibitor, PDE	3.81903
AC-93253 iodide	Potent, cell permeable, subtype selective retinoic acid receptor (RARalpha) agonist	3.81578
Eupatorin	Eupatorin acts as an antiproliferative in cells expressing the CYP1A- family It induces G2/M block follow by apoptosis in cells expressing the CYP1A- family	3.81251
Flurbiprofen	Cyclooxygenase Inhibitor, Cyclooxygenase inhibitor	3.80394
BMS 182874 hydrochloride	Highly selective, orally active non-peptide ETA antagonist	3.802
ETHYL 1-BENZYL-3-HYDROXY- 2-OXO[5H]PYRROLE-4-CARBOXYLATE	Aldose reductase inhibitor, EBPC is an aldose reductase inhibitor; anti-cancer	3.7997
(±)-3-(3,4-dihydroxyphenyl)-2-methyl-DL-alanine	L-aromatic amino acid decarboxylase inhibitor; antihypertensive	3.7705
Acetohexamide	Blocking of ATP-sensitive K+ channel, Stimulation of insulin release, ,, Stimulates insulin release	3.76766
Albendazole	Antihelmintic agent	3.76657
Butamben	Na+ channel blocker	3.76605
Pyridostigmine iodid	Cholinesterase inhibitor, reversible cholinesterase inhibitor	3.76048
Linopirdine dihydrochloride	KCNQ channel blocker, Stimulates release of acetylcholine and other neurotransmitters; cognitive enhancer	3.76017
CC-292	BTK inhibitor	3.75982
Azithromycin dihydrate	Azithromycin dihydrate is a macrolide antibiotic, azalide subclass It binds to the 50S subunit of the 70S bacterial ribosomes and inhibits RNA-dependent protein synthesis in bacterial cells	3.75677
Tocainide hydrochloride	Na+ channel inhibitor, Sodium channel blocker Class IB antiarrhythmic	3.74673
Acetylsalicylic acid	COX inhibitor; antithrombotic	3.74493
ML-7	Selective myosin light chain kinase (MLCK) inhibitor	3.74353
Nimodipine	Ca2+ channel blocker (L-type), Calcium channel blocker, Potent L-type Ca2+ channel antagonist	3.74127
beta-Estradiol	Major estrogen sectreted by premenopausal ovary	3.72662
Salbutamol hemisulfate	Beta adrenergic agonist, beta Adrenoceptor agonist, beta agonist (beta2 > beta1)	3.72554
Etoposide	Topoisomerase, Topoisomerase II inhibitor, Kinase inhibitor	3.72127
Promazine hydrochloride	D2 dopamine receptor antagonist; phenothiazine antipsychotic, Dopamine receptor antagonist	3.71447
4-Methylhistamine dihydrochloride	Selective, high affinity H4 agonist	3.70716
Hydroquinone	Arachidonate 12-Lipoxygenase inhibitor	3.70459
ZD 7155 hydrochloride	Selective non-peptide AT1 antagonist	3.69021
Vicriviroc Malate	CCR5(cellular coreceptor 5)	3.68891
WB-4101 hydrochloride	alpha1A Adrenoceptor antagonist, alpha1A antagonist	3.68055
Atracurium besylate	Neuromuscular blocking agent	3.67876
SB 221284	Potent, selective 5-HT2C/2B antagonist	3.67761
Ketorolac Tromethamine	COX, Cyclooxygenase Inhibitor, Non-steroidal anti-inflammatory (NSAID) drug	3.67677
Methiothepin mesylate	5-HT autoreceptor antagonist, 5-HT1c antagonist, 5-HT release inhibitor electrical or K+ induced, 5-HT1E, 5-HT1F, 5-HT6, Has moderate affinity for 5-ht5 and high affinity for 5-ht6 and 5-HT7. Also antagonist at 5-HT1 and 5-HT2	3.67371
S(-)-3PPP hydrochloride	Dopamine autoreceptor agonist; postsynaptic dopamine receptor antagonist	3.6651
AMG 9810	Potent and selective, competitive antagonist of TRPV1, Potent, non-vanilloid, antagonist of the TRPV1 receptor	3.66266
Cilnidipine	Ca2+ channel blocker (dual L/N-type), Slow-acting Ca2+ channel blocker; antihypertensive; vasodilator Does not inhibit PKC, calcium channe, dihydropyridine calcium channel blocker	3.64075
Caroverine hydrochloride	Nonselective NMDA and AMPA glutamate receptor antagonist	3.63487
Riluzole hydrochloride	Glutamate antagonist, Glutamate release inhibitor/GABA uptake inhibitor, Glutamate release inhibitor; anticonvulsant	3.63002
PPNDS tetrasodium	P2X1 receptor antagonist	3.6299
Naltriben methanesulfonate	Highly selective delta2 opioid receptor antagonist	3.62768
4-(2-Aminoethyl)benzenesulfonyl fluoride hydrochloride	Irreversible serine protease inhibitor	3.61855
NNC 55-0396	Selective T-type calcium channel inhibitor	3.61749
Doxylamine succinate	H1 Histamine receptor antagonist, H1 antagonist	3.60958
Clobutinol hydrochloride	Anti-tussive	3.60812
Indoximod	small-molecule IDO pathway inhibitor	3.60604
Guanabenz acetate	Alpha agonist, Centrally acting alpha2 adrenoceptor agonist; antihypertensive, alpha2 agonist. Also I2 selective ligand	3.60057
Cyclobenzaprine hydrochloride	5-HT2 serotonin receptor antagonist	3.59331
BWB70C	5-Lipoxygenase inhibitor, Selective inhibitor of 5-lipoxygenase	3.58686
Memantine hydrochloride	Antagonist of NMDA glutamate receptors; stimulates dopamine release, Dopaminergic agonist, Serotonergic receptor antagonist, NMDA receptor antagonist, NMDA antagonist; acts at ion channel site	3.57979
TMPH hydrochloride	Neuronal nicotinic receptor antagonist, Potent inhibitor of neuronal nicotinic receptors Subtype specific (alpha3/4 and beta 2/4 combinations)	3.5771
Voriconazole	Ergosterol synthesis inhibitor, Voriconazole inhibits ergosterol synthesis by inhibiting CYP450-dependent 14-a sterol demethylase resulting in a depletion of ergosterol in fungal cell membranes	3.57077
SEW 2871	Cell-permeable, selective S1P1 receptor agonist	3.56995
E-64	Irreversible inhibitor of cysteine proteases	3.56173
Tramadol hydrochloride	opioid partial µ agonist	3.54711
Dihydrexidine hydrochloride	Selective D1-like agonist	3.5427
Fluvoxamine maleate	5-HT re-uptake inhibitor, Selective serotonin reuptake inhibitor, serotonin reuptake inhibitor	3.53915
DL-p-Chlorophenylalanine methyl ester hydrochloride	Tryptophan hydroxylase inhibitor	3.52685
Aminoguanidine hydrochloride	Inhibits inducible and constitutive NOS, Irreversible iNOS inhibitor, Selective nitric oxide synthase inhibitor	3.52304
Piribedil maleate	Dopamine agonist, Dopaminergic agonist, Non-selective dopamine receptor agonist	3.50611
Amifostine	Radioprotective agent; selectively protects normal tissues from the damaging effects of anti-neoplastic radiation therapy	3.50518
Naftopidil hydrochloride	Alpha1 agonist, Adrenergic receptor antagonist, adrenergic receptor, alpha1 Adrenoceptor antagonist; antihypertensive, alpha1 antagonist, alpha1-adrenergic receptor	3.49714
Oxacillin sodium	Inactivation of PBP, A, 1BS proteins by beta lactamine	3.49517
Rifabutin	RNA-polymerase inhibitor	3.48399
BIO	Potent, selective GSK-3 inhibitor, Potent, selective, reversible, and ATP-competitive glycogen synthase kinase 3alpha/beta (GSK-3alpha/beta) inhibitor	3.48377
Beta-Escin	Anti-inflammatory	3.48253
Betaine aldehyde chloride	Intermediate in choline-betaine osmoregulatory pathway; product of choline dehydrogenation	3.48111
Canrenoic acid potassium salt	Detergent	3.47532
Suramin hexasodium salt	Non-selective P2 antagonist, P2X, P2Y, SIRT1 inhibitor	3.47422
Succinylsulfathiazole	Inhibitor of folic acid synthesis	3.47384
Cefazolin sodium salt	Bacterial transpeptidase inhibitor, Semi-synthetic antibiotic; interferes with cell wall synthesis	3.47034
U-62066	Highly selective kappa opioid receptor agonist; antitussive	3.4695
Metaphit	Acylator of PCP and sigma receptors	3.46816
Co 101244 hydrochloride	Highly selective NR2B antagonist	3.45441
Bafetinib	Lyn/Bcr-Abl inhibitor	3.43733
NAN-190 hydrobromide	5-HT1A antagonist, Potent 5-HT1A serotonin receptor antagonist that lacks TFMPP-like stimulus properties	3.43669
(-)-Cotinine	Major metabolite of nicotine in humans	3.43408
Donepezil hydrochloride	mAChRs	3.42766
R(+)-SCH-23390 hydrochloride	Selective D1 dopamine receptor antagonist, Standard selective D1-like antagonist. Also 5-HT2C agonist	3.41942
Gabexate mesylate	Serine protease inhibitor, Serine protease inhibitor; inhibits thrombin, trypsin, kallikrein and plasmin	3.4137
JTE 907	Selective CB2 receptor antagonist/inverse agonist	3.40722
GW 583340 dihydrochloride	Potent dual EGFR/ErbB2 inhibitor; orally active	3.40102
Fludrocortisone acetate	Corticosteroid	3.40043
Iodophenpropit dihydrobromide	Potent, selective H3 antagonist	3.39772
NU 1025	Potent PARP inhibitor	3.39446
4-Aminopyridine	Induces depolarization of GABA neurons; weak non-selective K+-channel blocker; anticonvulsant, Non-selective KV channel blocker	3.37211
Doxofylline	phosphodiesterase inhibitor	3.37151
Dimaprit dihydrochloride	Histamine H2 receptor agonist , Standard H2 selective agonist	3.37042
Tamoxifen citrate	Anti-estrogen; relatively selective protein kinase C inhibitor, Estrogen receptor, Estrogen receptor partial agonist/antagonist, Protein kinase C inhibitor Induces apoptosis in human malignant glioma cell lines Tamoxifen and its metabolite 4-hydroxytamoxifen are selective estrogen response modifiers (SERMs) that act as estrogen antagonists in mammary gland Blocks estradiol-s, Protein kinase C inh…	3.36715
Cyproheptadine hydrochloride	5-HT antagonist, Histamine antagonist, 5-HT2 antagonist, 5-HT2 serotonin receptor antagonist	3.35946
Prednisone	Corticosteroid	3.35593
Fluspirilene	Dopamine receptor antagonist; antipsychotic	3.35168
(R)-(+)-Propranolol hydrochloride	Adrenergic receptor antagonist, beta antagonist. Less active enantiomer of propranolol (Cat. No. 0624)	3.34637
Homatropine hydrobromide (R,S)	Muscarinic antagonist	3.34129
DL-Homatropine hydrobromide	Muscarinic acetylcholine receptor antagonist	3.33436
Afuresertib	pan-AKT inhibitor	3.32404
R(+)-6-Bromo-APB hydrobromide	D1 Dopamine receptor agonist	3.31468
Maprotiline hydrochloride	Noradrenalin re-uptake inhibitor, Noradrenaline uptake inhibitor, 5-HT uptake inhibitor, Selective norepinephrine reuptake inhibitor	3.30907
Adenosine 3`,5`-cyclic monophosphate	PKA activator; second messenger	3.30671
(-)-U-50488 hydrochloride	Potent kappa opioid receptor agonist; more potent enantiomer of (±)-trans-U-50488, Selective kappa opioid receptor agonist, Standard selective kappa agonist. More active enantiomer of (Â±)-U-50488 (Cat. No. 0495)	3.30385
5-Iodo-A-85380 dihydrochloride	High affinity alpha4beta2 and alpha6beta2 subtype-selective agonist	3.29772
Opipramol dihydrochloride	sigma antagonist, sigma1, sigma2 receptor agonist; an antagonist at D2, 5HT2, and H1 receptors; atypical antidepressant, antipsychotic, and axiolytic	3.29636
BIBR 953	thrombin	3.29351
Mizolastine	Blocking H1 receptors	3.28141
Dacomitinib	EGFR inhibitor	3.28104
Bromopride	Dopamine antagonist	3.27591
Clocortolone pivalate	Glucocorticoid receptor agonist	3.2711
ACDPP hydrochloride	Selective mGlu5 receptor antagonist	3.25622
Alendronate Sodium	farnesyl diphosphate synthase	3.24573
Chlorzoxazone	Inducible nitric oxide synthetase inhibitor; skeletal muscle relaxant	3.2368
Dofetilide	Dofetilide is a Class III antiarrhythmic and hERG channel blocker Dofetilide selectively blocks the rapid component of the delayed rectifier outward potassium current (IKr)	3.23621
5HPP-33	5HPP-33 is a thalidomide derivative which was reported to be active as anticancer agent through stabilization of the microtubules	3.23323
BMY 45778	Non-prostanoid prostacyclin IP receptor partial agonist	3.21919
SB 222200	Non-peptide NK3 tachykinin receptor antagonist, Potent, selective non-peptide NK3 antagonist. Brain penetrant	3.21717
R(-)-N6-(2-Phenylisopropyl)adenosine	A1 Adenosine receptor agonist	3.21548
TCPOBOP	Constitutive androstane receptor (CAR) agonist; most potent known member of the phenobarbital-like class of CYP-inducing agents	3.18859
YM 298198, Desmethyl-	Derivative of mGlu1 antagonist YM 298198	3.18815
Tamoxifen citrate	Anti-estrogen; relatively selective protein kinase C inhibitor, Estrogen receptor, Estrogen receptor partial agonist/antagonist, Protein kinase C inhibitor Induces apoptosis in human malignant glioma cell lines Tamoxifen and its metabolite 4-hydroxytamoxifen are selective estrogen response modifiers (SERMs) that act as estrogen antagonists in mammary gland Blocks estradiol-s, Protein kinase C inh…	3.1709
Pomalidomide	TNF-alpha	3.16839
3-CPMT	Dopamine uptake inhibitor	3.14182
SDZ SER 082 fumarate	Selective 5-HT2B/2C antagonist	3.13443
Citalopram hydrobromide	5HT uptake inhibitor, Highly potent and selective 5-HT uptake inhibitor, Selective serotonin reuptake inhibitor	3.12953
W-13 hydrochloride	Calmodulin antagonist	3.12514
Miglitol	inhibits alpha-glucosidases	3.12099
Ranolazine dihydrochloride	pFOX (partial fatty acid oxidation) inhibitor	3.11497
Embelin	Inhibitor of X-linked inhibitor of apoptosis (XIAP); cell-permeable and antitumor	3.1053
SB 218795	Non-peptide NK3 tachykinin receptor antagonist, Potent, selective non-peptide NK3 antagonist	3.10037
Psora-4	Potent Kv13 potassium channel inhibitor	3.0973
(±)-Chlorpheniramine maleate	H1 Histamine receptor antagonist, H1 antagonist, Anticholinergic	3.09142
Tiotidine	Potent, selective H2 antagonist	3.08844
Hexamethonium dibromide dihydrate	Blocks nicotinic acetylcholine receptors at autonomic ganglia, Ganglion blocking agent, Nicotinic acetylcholine receptor antagonist	3.08547
D 4476	Selective CK1 inhibitor. Also inhibits TGF-betaRI	3.08382
Tolmetin sodium salt dihydrate	Cyclooxygenase inhibitor	3.07014
MRS 2159	P2X1 receptor antagonist	3.06975
YM155	Survivin	3.06472
Salbutamol hemisulfate	Beta adrenergic agonist, beta Adrenoceptor agonist, beta agonist (beta2 > beta1)	3.05961
AH 6809	EP1 and EP2 receptor antagonist	3.05103
(±)-8-Hydroxy-DPAT hydrobromide	Selective 5-HT1A agonist. Also has moderate affinity for 5-HT7, Selective 5-HT1A serotonin receptor agonist	3.04693
Quinolinic acid	Endogenous NMDA agonist and transmitter candidate, Neurotoxin which has neuroexcitatory activity; metabolite of trytophan	3.04538
Costunolide	Inhibitor of human telomerase activity	3.03017
3,5-Dinitrocatechol,OR-486	Catechol-O-methyl transferase inhibitor, Selective inhibitor of catechol O-methyl transferase (COMT)	3.02476
Flunarizine dihydrochloride	Ca2+/Na+ channel blocker; vasodilator, Dual Na+/Ca2+ channel (T-type) blocker, Na+ channel blocker, Ca2+ antagonist, H1 antagonist	3.02429
Diclofenac sodium	COX, Cyclooxygenase inhibitor	3.02333
Perphenazine	D2 dopamine receptor antagonist; sigma receptor agonist; phenothiazine antipsychotic, Dopamine antagonist	3.02231
Rebamipide	enhancing mucosal defense, scavenging free radicals, and temporarily activating genes encoding cyclooxygenase-2	3.0189
Tetrabenazine	Potent inhibitor of vesicular monoamine transport; depletes dopamine stores	3.00175
Acetylsalicylsalicylic acid	Cyclooxygenase inhibitor	3.00103
Droperidol	D1, D2 dopamine receptor antagonist	2.9986
Methotrimeprazine maleat salt	Antihistamine	2.99373
Decamethonium bromide	Cholinergique receptor agonist, Nicotinic acetylcholine receptor partial agonist; depolarizing neuromuscular blocker	2.99175
Rivastigmine	butyryl- and acetylcholinesterase inhibitor	2.98723
Candesartan	angiotensin II receptor antagonist	2.98539
Loxapine succinate	Dibenzoxazepine antipsychotic agent, Dopamine antagonist	2.96193
SB 334867	Selective non-peptide OX1 antagonist	2.95598
Myricetin	Casein Kinase II inhibitor	2.94917
Bcl-2 inhibitor	Bcl-2 inhibitor. Induces apoptosis	2.93003
Sorbinil	Sorbinil is an inhibitor of Aldose Reductase (AR)	2.92765
Nitrocaramiphen hydrochloride	Muscarinic antagonist, Muscarinic antagonist, M1 > M2	2.92732
JL-18	Clozapine analog which is 25 fold selective for the D4 dopamine receptor versus the D2 dopamine receptor	2.91572
Althiazide	Na+ Cl- transport inhibitor	2.90423
Ro 41-0960	Specific, reversible, orally-active COMT-inhibitor	2.90325
Dantrolene sodium salt	Blocker of Ca2+ release	2.89149
VX-770	CFTR	2.88926
(+)-MK-801 hydrogen maleate,Dizocilpine maleate	Highly potent and selective non-competitive NMDA glutamate receptor antagonist , Non-competitive NMDA antagonist, acts at ion channel site, Probe for NMDA receptors, Non competitive antagonist NMDA receptors	2.87937
2-Iodomelatonin	High affinity melatonin agonist	2.87431
Tetrindole mesylate	MAO-A inhibitor	2.87188
CGP 53353	Selective inhibitor of PKCbetaII	2.86905
(-)-cis-(1S,2R)-U-50488 tartrate	Potent sigma receptor ligand	2.85429
BML-190	Potent, selective CB2 ligand	2.85142
NSC 632839 hydrochloride	Inhibitor of ubiquitin isopeptidase activity	2.84982
Norgestrel-(-)-D	Progestogen	2.84711
Salbutamol hemisulfate	Beta adrenergic agonist, beta Adrenoceptor agonist, beta agonist (beta2 > beta1)	2.83098
Eletriptan hydrobromide	Eletriptan hydrobromide is a serotonin 5-HT1B/1D receptor agonist; second generation anti-migraine drug	2.81051
Nicardipine hydrochloride	Ca2+ channel antagonist, L-type Ca2+ channel antagonist; antihypertensive	2.8097
Rhodblock 6	Rhodblock 6 is an inhibitor of the Rho Kinase pathway	2.80775
Cetirizine dihydrochloride	H1 antagonist, Orally active, non-sedating, and selective H1 histamine receptor antagonist; antihistamine;, Selective H1 antagonist	2.80659
1,7-Dimethylxanthine	Adenosine receptor ligand; major metabolite of caffeine	2.80168
Phenamil methanesulfonate	Irreversible inhibitor of amiloride-sensitive Na+ channels; derivative of amiloride	2.78752
Triamcinolone	Synthetic glucocorticoid agonist; inducer of gene expression and apoptosis	2.78602
Ceramide	Ser/Thr protein phosphatase activator	2.78226
PIT	P2Y ligand; displays mixed antagonism/potentiation	2.77975
Pirlindole mesylate	MAO-A inhibitor, Monoamine oxidase inhibitor	2.77564
Agmatine sulfate	Endogenous agonist at imidazoline receptors; may act as a neurotransmitter	2.77015
CGP 37157	Antagonist of mitochondrial Na+/Ca2+ exchange	2.75882
Bax channel blocker	Inhibits Bax-mediated mitochondrial cytochrome c release	2.75117
BP 897,DO 897/99	D3 antagonist, Partially selective D3 dopamine receptor agonist	2.74065
SSR 69071	"Potent, orally active human leukocyte elastase inhibitor"	2.73181
GNTI dihydrochloride	"Potent, selective kappa antagonist"	2.72793
Thonzonium bromide	Detergent	2.71949
Azaguanine-8	Purine antimetabolite	2.71073
Sulfamethoxazole	Inhibitor of folic acid synthesis, PABA	2.70341
N-Succinyl-L-proline	Potent and specific angiotensin converting enzyme (ACE) inhibitor	2.69201
MPMQ hydrochloride	Selective mGlu1 antagonist	2.6877
CGP-13501	Positive allosteric modulator of GABA-B receptors, Positive modulator at GABAB receptors	2.67881
(±)-Cloprostenol sodium salt	Water-soluble PGF2alpha analog and potent FP receptor agonist	2.67621
Gabazine bromide,SR-95531	Antagonist GABA, Specific GABA-A receptor antagonist; does not affect GABA-transaminase or glutamate-decarboxylase activities	2.67374
Chlorothiazide	Carbonic anhydrase inhibitor; diuretic; antihypertensive, Weak carbonic anhydrase inhibitor, Na+ Cl- transport inhibitor	2.66494
Fenoldopam hydrochloride	Peripheral D1 dopamine receptor agonist, Selective D1-like partial agonist	2.66321
Clofarabine	Deoxycytidine kinase (dCK) substrate, ribonucleotide reductase	2.66192
Compound 401	Selective DNA-PK and mTOR inhibitor	2.65874
GS 39783	Positive modulator at GABAB receptors	2.65618
Eliprodil	NR2B selective NMDA receptor antagonist (polyamine site); potential clinical use to treat both acute and chronic pain, Non-competitive NR2B-selective NMDA antagonist	2.65162
2-BFI hydrochloride	Potent, selective I2 ligand. Putative agonist	2.64647
(S)-SNAP 5114	GABA uptake inhibitor	2.6383
Opipramol dihydrochloride	sigma antagonist, sigma1, sigma2 receptor agonist; an antagonist at D2, 5HT2, and H1 receptors; atypical antidepressant, antipsychotic, and axiolytic	2.6367
Dorzolamide hydrochloride	Carbonic anhydrase inhibitor, carbonic anhydrase(CA)	2.63536
Liothyronine	Thyroid hormone	2.63407
BMY 14802 hydrochloride	Sigma antagonist. Antipsychotic agent	2.63312
(±)-7-Hydroxy-DPAT hydrobromide	Dopamine agonist (D3 greater than or equal to D2 < > D4), Selective D3 dopamine receptor agonist	2.62776
BP 897,DO 897/99	D3 antagonist, Partially selective D3 dopamine receptor agonist	2.61931
Hydroxychloroquine sulfate	Blocking the activation of toll-like receptors	2.61439
SNAP 5089	Subtype-selective alpha1A antagonist	2.60927
Pivmecillinam hydrochloride	Peptidoglycan synthesis inhibitor	2.5974
Clinafloxacin	Topoisomerase inhibitors/quinolones/(inhibitsDNA replication)	2.59127
Abacavir Sulfate	Nucleoside analog reverse transcriptase inhibitor	2.59063
8-Cyclopentyl-1,3-dipropylxanthine,DPCPX	A1 selective antagonist, Selective A1 adenosine receptor antagonist	2.58207
ZK 164015	Potent estrogen receptor antagonist	2.58191
Pipemidic acid	DNA replication inhibitor	2.56453
Procaine hydrochloride	Na+ channel blocker	2.56114
Metoclopramide monohydrochloride	5-HT3 Serotonin receptor antagonist; D2 dopamine receptor antagonist; anti-emetic, 5-HT3 antagonist, Dopamine antagonist	2.54551
Adriamycin,Doxorubicin hydrochloride	Antitumor antibiotic agent. Inhibits DNA topoisomerase II, DNA intercalant, , Topoisomerase	2.54223
Apigenin	Arrests cell cycle at G2/M phase, P450, Protein kinase inhibitor	2.53571
NAS-181	Selective r5-HT1B antagonist. Active in vivo	2.53165
L-alpha-Methyl-p-tyrosine	Tyrosine hydroxylase inhibitor	2.5251
		2.51947
Guanfacine hydrochloride	Alpha 2A agonist, alpha2-Adrenoceptor agonist, alpha2A agonist	2.51363
Perhexiline maleate	Ca2+ blocking agent	2.51201
7-NINA	Non-selective NOS inhibitor. Sodium salt of 7-nitroindazole (Cat. No. 0602)	2.50823
Chlorpromazine hydrochloride	"Dopamine, potassium channel", Dopamine antagonist, 5HT antagonist, alpha Antagonist,Cholinergic antagonist, Dopamine receptor antagonist; anti-emetic; antipsychotic	2.49778
Glipizide	ATP-dependent K+ channel blocker	2.49197
(±)-Palmitoylcarnitine chloride,Palmitoyl-DL-Carnitine chloride	Long-chain acylcarnitine; modulator of PKC activation; intermediate in mitochondrial fatty acid oxidation, Protein kinase C inhibitor	2.49046
Oxantel pamoate	Fumarate reductase inhibitor, Neuromuscular depolarizing agent	2.4789
NNC 26-9100	Selective sst4 agonist	2.45807
Caffeine	Phosphodiesterase inhibitor; central stimulant, adenosine receptors antagonist	2.44777
S(+)-Ibuprofen	Active enantiomer of Ibuprofen; NSAID, Cyclooxygenase Inhibitor	2.44444
L-N6-(1-Iminoethyl)lysine hydrochloride	Selective inducible nitric oxide synthase (iNOS) inhibitor	2.42242
Pargyline hydrochloride	MAO inhibitor, relatively selective for MAO-B, Monoamine oxidase inhibitor	2.42191
Edrophonium chloride	Acetylcholinesterase inhibitor, Cholinergic, Cholinesterase inhibitor	2.41966
Xamoterol hemifumarate	beta1-Adrenoceptor selective partial agonist	2.41926
CP-226269	CP-226269 is a D4 dopamine receptor agonist with EC50 of 32 nM	2.41538
Verteporfin	Photosensitiser	2.41525
Lansoprazole	Gastric proton pump inhibitor, H+ pump inhibitor, H+,K+-ATPase inhibitor	2.41375
AZ 10417808	Selective non-peptide caspase-3 inhibitor	2.39982
PAC-1	Activator of procaspase-3; pro-apoptotic, Caspase 3 activator; apoptosis inducer	2.39296
Mitomycin C	Antibiotic	2.38962
Amodiaquin dihydrochloride dihydrate	Heme polymerase inhibitor	2.38705
SB 216641 hydrochloride	Selective h5-HT1B antagonist	2.38444
Meloxicam	Cyclooxygenase inhibitor	2.3838
N-(2-[4-(4-Chlorophenyl)piperazin-1-yl]ethyl)-3-methoxybenzamide	Selective D4 dopamine receptor agonist	2.38251
Deguelin	Anticancer and antiviral agent; chemopreventive and proapoptotic	2.38165
G007-LK	Tankyrase inhibitor	2.36863
GR 125487 sulfamate	Potent, selective 5-HT4 antagonist. Active in vivo	2.3618
(RS)-4-Carboxy-3-hydroxyphenylglycine	Broad spectrum EAA ligand	2.35611
K114	A fluorescent, amyloid-specific dye, an analogue of Congo Red and BSB that recognizes amyloid lesions and allows the quantitative monitoring of the formation of amyloid fibrils assembled from the Aß peptide, a-synuclein, and tau	2.35013
Bepridil hydrochloride	Ca++ channel blocker, Non-selective Ca2+ channel blocker which stimulates the binding of 1,4-dihydropyridine-based drugs to Ca2+ channels; anti-anginal	2.34839
L-165,041	Potent PPARdelta agonist	2.34815
Buspirone hydrochloride	5-HT1A Serotonin receptor agonist; non-benzodiazepine anxiolytic, 5-HT1A partial agonist, serotonin receptor agonist	2.33246
4-Phenyl-1,2,3,4-tetrahydroisoquinoline hydrochloride	DA release inhibitor	2.33184
Tetramisole hydrochloride	Alkaline phosphatase inhibitor, Inhibits various mammalian alkaline phosphatases (ie, liver, kidney, placenta, bone and tumor)	2.33008
Bromoacetylcholine bromide	Affinity alkylating agent of nicotinic acetylcholine receptors	2.32947
Clonidine hydrochloride	alpha2 Adrenoceptor agonist; antihypertensive, alpha2 agonist. Also I1 ligand	2.32946
SC-10	Protein kinase C activator	2.3248
Amprolium hydrochloride	Thiamine transport inhibitor	2.31941
Nilutamide	Androgen receptor antagonist, Androgen receptor antagonist. Orally active, Antiandrogen	2.31916
Tetraethylammonium chloride	Nicotinic acetylcholine receptor antagonist; K+ channel blocker	2.31671
(±)-AC 7954 hydrochloride	Non-peptide UT receptor agonist	2.28927
Emedastine	Antihistamine	2.28082
ABT 702 dihydrochloride	Adenosine kinase inhibitor; orally active	2.25935
Phthalylsulfathiazole	Inhibitor of folic acid synthesis	2.25652
Trilostane	hydroxysteroid dehydrogenase	2.25419
Filgotinib	JAK1 inhibitor	2.2517
MRS 1220	Highly potent, selective hA3 antagonist	2.24779
erythro-9-(2-Hydroxy-3-nonyl)adenine hydrochloride	Potent adenosine deaminase inhibitor	2.23221
Capsazepine	Synthetic analog of capsaicin that acts as a specific vanilloid receptor antagonist, Vanilloid receptor antagonist. Also activator of ENaCdelta	2.21984
Metolazone	Inhibitor of thiazide-sensitive Na+/Cl- cotransporter; antihypertensive; moderate loop diuretic	2.21786
Methysergide maleate	5-HT1/5-HT2 antagonist, Serotonin receptor antagonist; antimigraine	2.20285
Melatonin	Endogenous hormone; agonist at MT1 and MT2, Endogenous neurohormone which controls photo-periodic biological rhythms, Melatonin receptor ligand	2.20239
ARC 239 dihydrochloride	alpha2B antagonist	2.15356
17-PA,Budesonide	Antagonist of neurosteroid potentiation and direct gating of GABAA, Anti-inflammatory glucocorticoid, Synthetic glucocorticoid; anti-inflammatory and chemopreventive	2.15318
2,6-Difluoro-4-[2-(phenylsulfonylamino)ethylthio]phenoxyacetamide	Selective, high affinity AMPA ionotropic glutamate receptor agonist; reduces ischemia-induced performance deficits in rats	2.14806
SR 142948	Highly potent NT receptor antagonist	2.14806
AG 99	EGFR-kinase inhibitor	2.14614
1-EBIO	Activator of epithelial Kca channels	2.13759
(+)-Brompheniramine maleate	H1 Histamine receptor antagonist	2.13289
MHPG piperazine	Norepinephrine metabolite	2.1305
Niacin	HM74A GPCR	2.12141
Cyproheptadine hydrochloride,cyproheptadine	5-HT antagonist, Histamine antagonist, 5-HT2 antagonist, 5-HT2 serotonin receptor antagonist	2.11966
PSB 069	Non-selective NTPDase inhibitor	2.11934
CGP 20712A methanesulfonate	Highly potent and selective beta1 antagonist, Selective beta1-adrenoceptor antagonist	2.11008
Haloperidol hydrochloride	Antagonist, partly D2 selective, Dopamine antagonist, Alpha antagonist, Dopamine receptor antagonist; antipsychotic	2.09568
YS-035 hydrochloride	Inhibits K+ outward/pacemaker current, L-type Ca2+ channel blocker; verapamil derivative	2.09286
Verapamil hydrochloride	Alpha1 antagonist, Ca2+ channel modulator, Ca2+ channel blocker (L-type), L-type Ca2+ channel modulator; adrenoceptor antagonist; antiarryhthmic; cardiac depressant; coronary vasodilator	2.08931
Phenserine	Selective, non-competitive acetylcholinesterase (AChE) inhibitor	2.08663
CL 82198 hydrochloride	Selective inhibitor of MMP-13	2.07854
S-Ethylisothiourea hydrobromide	Inhibitor of iNOS, eNOS, and nNOS, Selective iNOS inhibitor, acts arginine binding site	2.06903
Tinidazole	Protozoal DNA damage, Bacterial DNA damage	2.05473
MG 624	Nicotinic acetylcholine receptor antagonist; selectively inhibits alpha-bungarotoxin sensitive receptors that contain the alpha7 subunit, alpha7 neuronal nicotinic receptor antagonist	2.05465
(RS)-(±)-Sulpiride	D2 Dopamine receptor antagonist; antipsychotic, D2 antagonist, Standard selective D2-like antagonist	2.04658
Estropipate	Estrogen	2.04458
Cyclopentolate hydrochloride	Cholinergic receptor antagonist	2.04371
Guanidinyl-naltrindole di-trifluoroacetate	Selective kappa opioid receptor antagonist	2.0426
Vigabatrin	GABA transaminase inhibitor, Selective GABA transaminase (GABA-T) inhibitor; anticonvulsant	2.03283
Perifosine	PI3K/AKT/mTOR pathway inhibitor	2.03005
TTNPB	RAR-alpha, beta, gamma, Retinoic acid analog; RAR agonist	2.02593
Meptazinol hydrochloride	Opiate receptor agonist	2.02372
Warfarin	vitamin K epoxide reductase inhibition	2.02006
(R)-3-Carboxy-4-hydroxyphenylglycine	Ionotropic glutamate receptor antagonist	2.01801
Auranofin	Inhibits the release of inflammatory mediators from human macrophages, basophils, and pulmonary mast cells Inhibits 5-lipoxygenase in human neutrophils Is a potent inhibitor of selenoenzyme thioredoxin reductase (TrxR) Auranofin inhibits IKB kin	2.01554
TC 1	High affinity sigma1 ligand	2.01172
Proglumide	Gastrin inhibitor, Selective cholecystokinin receptor antagonist	2.00433
(R)-(-)-Apomorphine hydrochloride	Dopamine agonist; non-subtype-selective	1.98917
Tomoxetine hydrochloride	Potent, selective noradrenalin re-uptake inhibitor, norepinephrine reuptake inhibitor	1.98811
Verapamil hydrochloride	Alpha1 antagonist, Ca2+ channel modulator, Ca2+ channel blocker (L-type), L-type Ca2+ channel modulator; adrenoceptor antagonist; antiarryhthmic; cardiac depressant; coronary vasodilator	1.97857
Oxaprozin	Cyclooxygenase Inhibitor, Non-steroidal anti-inflammatory drug (NSAID)	1.96293
Thiocolchicoside	GABA agonist ?	1.95641
Benzylpenicillin sodium	Peptidoglycan synthesis inhibitor	1.95354
Atropine sulfate,L-Hyoscyamine	Competitive antagonist at post-ganglionic synapses and on smooth muscle, Muscarinic acetylcholine receptor antagonist	1.94985
Citalopram hydrobromide	5HT uptake inhibitor, Highly potent and selective 5-HT uptake inhibitor, Selective serotonin reuptake inhibitor	1.94658
(-)-Epinephrine bitartrate	Endogenous hormone and neurotransmitter	1.94103
Phosphonoacetic acid	DNA Polymerase inhibitor	1.94053
8-Cyclopentyl-1,3-dimethylxanthine	Selective A1 adenosine receptor antagonist	1.93616
L 755507	Very potent and selective beta3 partial agonist	1.93532
ATPA	Selective, potent GluR5 agonist	1.93184
BD 1063 dihydrochloride	"Selective sigma1 ligand, putative antagonist"	1.92789
Pyrrolidinedithiocarbamate ammonium	"Inhibits NF-kappaB, prevents increase in NOS mRNA", Prevents induction of nitric oxide synthase (NOS) by inhibiting translation of NOS mRNA	1.91034
Phenethicillin potassium salt	Bacterial transpeptidase inhibitor	1.9026
Dapsone	Folic acid antagonist	1.89387
Quazinone	Phosphodiesterase III (PDE III) inhibitor	1.89048
Amantadine hydrochloride	Dopamine releaser used in the treatment of Parkinsonism and drug-related extrapyramidal reactions; antiviral (Influenza A)	1.89038
Galunisertib	TGF-b inhibitor	1.88569
Rauwolscine hydrochloride	alpha2 antagonist	1.87953
Dopamine hydrochloride	Endogenous neurotransmitter, beta 1 receptors stimulator	1.85241
Refametinib	MEK inhibitor	1.8466
Butenafine Hydrochloride	ergosterol synthesis inhibition	1.83917
Rufinamide	Broad-spectrum anticonvulsant	1.8385
Bifemelane hydrochloride	MAO-A and MAO-B inhibitor	1.83588
CNQX disodium salt	Potent AMPA/kainate antagonist. More water soluble form of CNQX (Cat. No. 0190)	1.83328
BNTX maleate	Standard delta1 selective antagonist	1.83076
Alverine citrate salt	Anticholinergic, Phosphodiesterase inhibitor	1.82911
BRL 54443 maleate	Potent 5-HT1E/1F serotonin receptor agonist, Potent 5-ht1E/F agonist	1.8263
Apixaban	Factor Xa	1.82344
BD 1008 dihydrobromide	"Potent, selective sigma ligand"	1.8219
Paromomycin sulfate	Ribosomal protein synthesis inhibitor	1.82154
SR 202	Selective PPARgamma antagonist; antidiabetic and antiobesity agent	1.82096
Olanzapine	may involve antagonism at serotonin receptors	1.79994
Thyroxine (L)	Thyroid hormone	1.79775
Pyrazinecarboxamide	Antibiotic; tuberculostatic	1.7951
CP 339818 hydrochloride	Non-peptide, potent KV1.3 channel blocker	1.79412
Ketanserin tartrate hydrate	5-HT2 antagonist, 5-HT1 antagonist, 5-HT2A antagonist, Selective 5-HT2 serotonin receptor blocker, Selective 5-HT2A antagonist. Also antagonist at 5-HT1D	1.79118
Ro 19-4605	Benzodiazepine inverse agonist	1.78746
(RS)-3,5-DHPG	Selective group I mGlu agonist	1.78715
Ipratropium bromide	Muscarinic antagonist	1.78502
Etomidate	GABA mimetic and GABA modulatory agent	1.78368
(+) -Levobunolol hydrochloride	Beta adrenergic antagonist	1.75768
(R)-3,4-DCPG	AMPA antagonist/weak NMDA antagonist	1.74982
Meloxicam sodium	Non-steroidal anti-inflammatory drug (NSAID) that shows 300-fold selectivity for cyclooxygenase-2 (COX-2) vs cyclooxygenase-1 (COX-1)	1.74265
RS 67333 hydrochloride	5-HT4 partial agonist	1.72454
Rosmarinic acid	Anti-inflammatory, cytostatic and anti-viral	1.70568
CI 976,CI-976	Acyl-CoA:cholesterol acyltransferase (ACAT) inhibitor, Potent and selective acyl coenzyme A: cholesterol acyltransferase inhibitor	1.70523
Kenpaullone	CDK1, CDK2, CDK5, Potent cyclin-dependent kinase inhibitor. Also inhibits GSK-3	1.69937
Suramin sodium salt,Suramin·6Na	Non-selective P2 antagonist, P2X, P2Y, SIRT1 inhibitor	1.69816
Arranon	cytotoxic deoxyguanosine analogue	1.69073
L-Canavanine sulfate	Selective inhibitor of inducible nitric oxide synthase (iNOS)	1.68751
Aminoguanidine hemisulfate,Aminoguanidine hydrochloride	Inhibits inducible and constitutive NOS, Irreversible iNOS inhibitor, Selective nitric oxide synthase inhibitor	1.6847
Propafenone hydrochloride	Beta adrenergic antagonist, Blocks hKv15 and ATP-sensitive K+ channels; beta-adrenoceptor antagonist	1.68451
(±)-Ibuprofen	Anti-inflammatory and analgesic; non-selective COX inhibitor, COX	1.6827
Sulfaphenazole	Antibacterial; inhibitor of cytochrome P4502C enzymes, Inhibitor of folic acid synthesis	1.67909
SR 59230A oxalate	beta3-Adrenoceptor antagonist	1.67509
AG 555	Potent EGFR-kinase inhibitor	1.66625
Benztropine mesylate	Muscarinic acetylcholine receptor antagonist	1.66355
Cefmetazole sodium salt	Bacterial transpeptidase inhibitor, Semi-synthetic antibiotic derived from cephamycin C; interferes with cell wall synthesis	1.66087
Suprofen	Cyclooxygenase inhibitor	1.65966
Procainamide hydrochloride	Alpha antagonist, Antinuclear antibodies, Anticholinergic, Na+ channel blocker and Class I anti-arrhythmic	1.65556
Fluoxetine hydrochloride	5-HT, 5-HT re-uptake inhibitor, 5-HT uptake inhibitor, Potent L-type Ca2+ channel activator	1.65547
Alclometasone dipropionate	Corticoïde	1.64318
AT13387	HSP90 inhibitor	1.63325
R-96544 hydrochloride	Potent, selective 5-HT2A antagonist	1.6257
Todralazine hydrochloride	Adrenergic receptor antagonist	1.62524
(±)-AMPA hydrobromide	Potent excitatory amino acid that interacts selectively with central AMPA/kainate glutamate receptors, Selective AMPA agonist, Selective AMPA agonist. More water soluble form of (RS)-AMPA (Cat. No. 0169)	1.62495
Clomiphene citrate (Z,E)	Antioestrogen, Gonad-stimulating agent	1.61659
Carbadox	Antibacterial	1.61432
Diphemanil methylsulfate	Anticholinergic	1.61419
Dihydrokainic acid	Non-transportable glutamate analog that blocks glutamate receptors	1.59289
L-Glutamine	Excitatory amino acid	1.58588
Nisoxetine hydrochloride	Noradrenalin re-uptake inhibitor, Noradrenaline reuptake inhibitor, Potent and selective norepinephrine reuptake blocker	1.57871
Binimetinib	MEK inhibitor	1.57637
Troglitazone	peroxisome proliferator-activated receptors activator	1.57117
Chlormethiazole hydrochloride	GABA(A) agonist; glycine receptor modulator, Potentiates GABAA receptor function	1.55043
MNITMT	Immunosuppressant	1.55029
Zimelidine dihydrochloride	Selective 5-HT uptake inhibitor, Serotonin reuptake inhibitor; antidepressant	1.54793
Promazine hydrochloride	D2 dopamine receptor antagonist; phenothiazine antipsychotic, Dopamine receptor antagonist	1.54674
Metoprolol-(+,-) (+)-tartrate salt	Beta adrenergic antagonist	1.53833
Pramipexole dihydrochloride monohydrate	Dopamine recptors agonist, NULL	1.53702
MDL 72832 hydrochloride	Potent 5-HT1A ligand	1.52328
Z-L-Phe chloromethyl ketone	Bovine chymotrypsin A-gamma inhibitor	1.51193
Acetazolamide	Carbonic anhydrase inhibitor, Carbonic anhydrase inhibitor; diuretic	1.5118
AZD9291	EGFR inhibitor	1.50914
BTCP hydrochloride	Potent dopamine uptake inhibitor, Selective blocker of dopamine reuptake	1.50606
Sulfapyridine	Antiobiotic	1.50332
Zileuton	5-lipoxygenase inhibition	1.4916
Ambroxol hydrochloride	Na+ channel blocker	1.49045
Bethanechol chloride	Cholinergic receptor agonist, Muscarinic acetylcholine receptor agonist; resistant to acetylcholinesterase and non-specific cholinesterases	1.48432
Emodin	p56lck Tyrosine kinase inhibitor	1.48152
Raltegravir	HIV Integrase	1.47539
Captopril	Angiotensin-converting enzyme (ACE) inhibitor; antihypertensive, Angiotensive converting enzyme inhibitor, Leukotriene A4 hydrolase, Protease inhibitor, Angiogenesis inhibitor	1.47312
Dextromethorphan hydrobromide monohydrate	Allosteric antagonist at NMDA-controlled ion channels	1.46935
Nimodipine	Ca2+ channel blocker (L-type), Calcium channel blocker, Potent L-type Ca2+ channel antagonist	1.46667
1-(1-Naphthyl)piperazine hydrochloride	5-HT2 serotonin receptor antagonist	1.46549
Phenylbutazone	Anti-inflammatory; substrate for prostaglandin peroxidase	1.46331
GW9662	Irreversible peroxisome proliferator-activated receptor-gamma (PPAR-gamma) inhibitor, Selective PPARgamma antagonist	1.46216
CNQX	Potent AMPA/kainate antagonist	1.45919
Nisoldipine	calcium channel	1.44262
Norketamine hydrochloride	Potent, non-competitive NMDA antagonist	1.43766
SR 11302	Inhibitor of AP-1 transcription factor; antitumor agent	1.43588
Cyclosporin A	Calcineurin inhibitor, Calcineurin phosphatase inhibitor; immunosuppressant	1.43349
Lonidamine	Inhibits the energy metabolism of neoplastic cells by interfering with mitochondrial hexokinase, cellular respiration, and glycolysis; damages cell and mitochondrial membranes, Mitochondrial hexokinase inhibitor	1.43281
2-Phenylaminoadenosine,CV 1808	Non-selective adenosine A2 receptor agonist, Selective A2 adenosine receptor agonist; potent vasodilator; weak inhibitor of adenosine uptake by rat cerebral cortical synaptosomes	1.40354
Valproic acid sodium	Anticonvulsant	1.40326
R(+)-SCH-23390 hydrochloride	Selective D1 dopamine receptor antagonist, Standard selective D1-like antagonist. Also 5-HT2C agonist	1.37605
Minoxidil	K+ channel (KATP) opener, K+ channel activator; antihypertensive	1.36717
Bephenium hydroxynaphthoate	Anti-helminthic	1.36642
SB 415286	Competitive glycogen synthase kinase-3 (GSK-3) inhibitor, Potent, selective GSK-3 inhibitor	1.35981
Anastrozole(Arimidex)	Aromatase, aromatase inhibition	1.35413
Meclozine dihydrochloride	Histamine antagonist	1.35046
Nadifloxacin	Peptidoglycan synthesis inhibitor	1.34901
Norfloxacin	Topoisomerase II inhibitor	1.34118
Topiramate	GluR5 antagonist; anticonvulsant, enhances GABA-activated chloride channels, inhibits excitatory neurotransmission, through actions on kainate and AMPA receptors	1.34076
Lansoprazole	Gastric proton pump inhibitor, H+ pump inhibitor, H+,K+-ATPase inhibitor	1.33966
Nialamide	Monoamine oxidase inhibitor	1.33521
ZM 323881 hydrochloride	Potent, selective inhibitor of VEGFR-2	1.33114
Furaltadone hydrochloride	Bacterial DNA damage	1.30043
1-Aminocyclopropanecarboxylic acid hydrochloride	NMDA glutamate receptor agonist acting at the glycine site	1.28045
CP-64434 hydrate	CP-064434 is an antibiotic; anti-proliferative HDAC inhibitor	1.27892
BIIB021	HSP90	1.27859
17-DMAG	HSP90	1.27255
N-p-Tosyl-L-phenylalanine chloromethyl ketone	Blocks LPS- or cytokine-induced activation of nuclear factor kB (NFkB), which, blocks the induction of iNOS and COX-2 transcription; blocks activation of pp70s6k by all mitogens	1.27176
(±)-SKF-38393 hydrochloride	D1 Dopamine receptor agonist, Selective D1-like agonist	1.27068
Gefitinib (Iressa)	"EGFR, Akt", EGFR, Orally active, selective EGFR inhibitor, inhibitor of epidermal growth factor receptors (EFGR) tyrosine kinase domain	1.26623
Sulfasalazine	15- hydroxydéhydrogenase inhibitor	1.24475
2-Pyridylethylamine dihydrochloride	H1 receptor agonist	1.23642
Atropine sulfate,L-Hyoscyamine	Competitive antagonist at post-ganglionic synapses and on smooth muscle, Muscarinic acetylcholine receptor antagonist	1.23479
PNU-282987	Selective alpha7 nAChR agonist, Selective alpha7 nicotinic acetylcholine receptor (nAChR) agonist	1.23088
Amcinonide	Corticosteroid	1.22218
(+)-MK-801 hydrogen maleate,Dizocilpine maleate	Highly potent and selective non-competitive NMDA glutamate receptor antagonist , Non-competitive NMDA antagonist, acts at ion channel site, Probe for NMDA receptors, Non competitive antagonist NMDA receptors	1.21296
Esomeprazole magnesium dihydrate	Esomeprazole magnesium dihydrate is a leading proton pump inhibitor	1.21236
2-Phenylaminoadenosine,CV 1808	Non-selective adenosine A2 receptor agonist, Selective A2 adenosine receptor agonist; potent vasodilator; weak inhibitor of adenosine uptake by rat cerebral cortical synaptosomes	1.20457
Lidocaïne hydrochloride	Anti-arrhythmic; local anesthetic, Na+ channel blocker	1.20447
(-)-Naproxen sodium	COX-1 and COX-2 inhibitor	1.20207
Acetylthiocholine chloride	Nicotinic acetylcholine receptor agonist; acetylcholinesterase substrate	1.18856
Oxybenzone	Photosensitizer	1.1856
Theophylline	Selective A1 adenosine receptor antagonist	1.18501
Calcipotriene,Calcipotriol	Vitamin D3 analog, viamin D receptor (VDR) affinity	1.16281
Aminohippuric acid	Diagnostic agent	1.15512
1-(4-Hydroxybenzyl)imidazole-2-thiol	Dopamine beta-hydroxylase inhibitor	1.15322
Naftopidil hydrochloride	Alpha1 agonist, Adrenergic receptor antagonist, adrenergic receptor, alpha1 Adrenoceptor antagonist; antihypertensive, alpha1 antagonist, alpha1-adrenergic receptor	1.15224
3-alpha,21-Dihydroxy-5-alpha-pregnan-20-one	Positive allosteric modulator of GABA-A receptors	1.13573
Metolazone	Inhibitor of thiazide-sensitive Na+/Cl- cotransporter; antihypertensive; moderate loop diuretic	1.12258
Pirenzepine dihydrochloride	M1 antagonist, Anticholinergic, ,, Selective M1 muscarinic acetylcholine receptor antagonist	1.1189
Ozagrel hydrochloride	Selective thromboxane A2 synthetase inhibitor, Thromboxane synthase inhibitor , thromboxane A2 synthetase	1.11584
Indapamide	Na+ Cl- uptake inhibitor	1.11379
Benzoquinonium dibromide	Nicotinic antagonist	1.10484
CPCCOEt	Selective non-competitive mGlu1 receptor antagonist	1.09887
R(-)-2,10,11-Trihydroxyaporphine hybrobromide	D2 dopamine receptor agonist	1.09463
5alpha-Pregnan-3alpha-ol-11,20-dione,Alfaxalone	Neurosteroid that acts as a positive allosteric modulator of the GABA-A receptor; anesthetic, nociception blocker	1.09397
(S)-(-)-Propranolol hydrochloride	Active beta-adrenoceptor receptor blocking enantiomer; 5-HT1 serotonin receptor antagonist, Beta-adrenergic blocking agent , beta antagonist. More active enantiomer of propranolol (Cat. No. 0624)	1.08879
Zimelidine dihydrochloride	Selective 5-HT uptake inhibitor, Serotonin reuptake inhibitor; antidepressant	1.08844
Propofol	Glutamatergic receptor antagonist, Short acting general anesthetic	1.08378
Phenylbenzene-omega-phosphono-alpha-amino acid	Selective strychnine-sensitive glycine receptor antagonist	1.08358
MDL 105,519	High affinity NMDA glutamate receptor antagonist at the glycine site	1.08337
Sanguinarine chloride	Inhibitor of Mg2+ and Na+/K+-ATPase; isolated from the leaves and stems of Macleaya cordata and microcarpa	1.08045
Oxfendazol	Anti-helminthic	1.07626
Fexaramine	Potent, selective farnesoid X receptor (FXR) agonist	1.06636
nor-Binaltorphimine dihydrochloride	Highly selective kappa opioid receptor antagonist, Standard kappa selective antagonist	1.06432
Diethylenetriaminepentaacetic acid	Chelating agent, Zinc-dependent proteases carboxypeptidase A and aminopeptidase N inhibitor; chelating agent	1.06135
PPADS	Selective P2 receptor antagonist which blocks responses at both pre- and post-junctional sites	1.06092
Zoxazolamine	Uric acid uptake inhibitor	1.05496
N-Bromoacetamide	Removes fast inactivation of Na+ currents and transient K+ currents; chemical modifier	1.05263
ß-Funaltrexamine hydrochloride	Irreversible mu-selective antagonist	1.05185
Ranitidine hydrochloride	H2 antagonist, Selective H2 antagonist	1.04414
PF-04691502	ATP-competitive PI3K/m TOR dueal inhibitor	1.04145
Ifenprodil tartrate	Adrenergic antagonist, Blocks the polyamine binding site associated with the NMDA glutamate receptor; neuroprotective, Non-competitive NMDA antagonist. Also sigma ligand	1.04142
N-Methylhistaprodifen dioxalate salt	H1 histamine receptor agonist	1.02623
Thio-NADP sodium	Blocks nicotinate adenine dinucleotide phosphate (NAADP)-induced Ca2+ release	1.0254
UCL 1684	Highly potent blocker of SKCa	1.01795
(±)-HA-966	NMDA glutamate receptor antagonist which appears to act by competing with glycine at the glycine modulation site of the NMDA glutamate receptor	1.01777
Vidarabine	Adenosine antimetabolite	1.00963
SR 59230A hydrochloride	Potent and selective beta3 antagonist	1.00876
Hydroxyzine dihydrochloride	H1 antogonist	0.998965
SCH-28080	H+,K+-ATPase inhibitor, Potent inhibitor of gastric H+ and K+-ATPase	0.997763
ZAPA sulphate	Agonist at 'low affinity' GABAA receptor. More potent than GABA/muscimol	0.983577
Moxalactam disodium salt	Bacterial transpeptidase inhibitor	0.969661
BIBR-1048	thrombin	0.968859
Tolnaftate	Inhibits squalene epoxidase	0.967648
Doxylamine succinate	H1 Histamine receptor antagonist, H1 antagonist	0.958363
XL413	CDC7 inhibitor	0.950258
SR 27897	Potent and selective CCK1 antagonist	0.948585
Ethopropazine hydrochloride	Anticholinergic, Butyrylcholinesterase inhibitor; antiparkinsonian	0.93688
5-Methylfurmethiodide	Potent muscarinic agonist	0.935136
Oxybutynin chloride	Anticholinergic, Muscarinic acetylcholine receptor antagonist	0.928931
FG 7142,N-Methyl-beta-carboline-3-carboxamide	Benzodiazepine inverse agonist, GABA-A receptor antagonist	0.926682
AG 18,Tyrphostin 23	EGFR/PDGFR-kinase inhibitor, Protein tryrosine kinase EGFR inhibitor	0.92449
Cilostamide	PDE3 inhibitor, cGMP-inhibited phosphodieserase inhibitor (PDE III)	0.92024
Trequinsin hydrochloride	Phosphodiesterase III (PDE III) inhibitor, Ultrapotent inhibitor of PDE3	0.918198
GDC-0032	PI3K inhibitor	0.916438
BAY 59-3074	CB1/CB2 receptor partial agonist	0.895528
A-3 hydrochloride,A3 hydrochloride	Non-selective casein kinase (CK) inhibitor , Protein kinase inhibitor	0.886402
Oxotremorine methiodide	Muscarinic agonist, Nonselective muscarinic acetylcholine receptor agonist	0.884629
4-(4-Fluorobenzoyl)-1-(4-phenylbutyl)-piperidine oxalate	Selective 5-HT2A antagonist	0.876272
Chlorzoxazone	Inducible nitric oxide synthetase inhibitor; skeletal muscle relaxant	0.86852
(-)-alpha-Methylnorepinephrine	Active enantiomer; adrenoceptor agonist; vasoconstrictor; antihypertensive	0.863214
TW-37	Bcl-2	0.84648
Suxibuzone	Analgesic, anti-inflammatory	0.843288
Gallamine triethiodide	M2 antagonist allosteric, M2 muscarinic acetylcholine receptor antagonist; muscle relaxant	0.840225
Ampicillin trihydrate	Antibiotic	0.835904
SDZ NKT 343	Highly selective, human NK1 antagonist	0.828974
WAY 213613	Potent, non-substrate EAAT2 inhibitor	0.819038
(±)-Baclofen	GABA-B receptor agonist; antispastic agent; muscle relaxant, GABAb agonist, K+ conductance increase	0.818859
CP-335963	aurora 2, PDGF	0.809196
p-MPPF dihydrochloride	Selective 5-HT1A serotonin receptor antagonist	0.808095
NG-Nitro-L-arginine methyl ester hydrochloride	Competitive inhibitor of nitric oxide synthase, Non-selective NOS inhibitor	0.806767
DM 235	Potent nootropic agent	0.803351
Clopidogrel bisulfate	NULL	0.801471
ASPIRIN,Acetylsalicylic acid	COX inhibitor; antithrombotic	0.797208
WEB 2086	Potent PAF receptor antagonist	0.796525
Cetirizine dihydrochloride	H1 antagonist, Orally active, non-sedating, and selective H1 histamine receptor antagonist; antihistamine;, Selective H1 antagonist	0.792281
PHA-543613	PHA-543613 is a potent selective a7 nAChR agonist	0.791217
Bicalutamide(Casodex)	A non-steroidal Androgen Receptor (AR) antagonist and a pure antiandrogen, androgen receptor, androgen receptor binding	0.788183
Ivermectin	Allosteric modulator of alpha7 nicotinic receptors	0.773209
ET-18-OCH3	Phosphoinositide-specific Phospholipase C (PI-PLC) inhibitor	0.771194
DL-TBOA	Selective non-transportable inhibitor of EAATs	0.769971
Chlorambucil	DNA replication inhibitor	0.763343
Nitrofural	Bacterial DNA damage	0.75738
Benzydamine hydrochloride	5-HT receptor antagonist, Antihistaminic	0.756535
Etilefrine hydrochloride	Sympathomimetic, Adrenergic agonist	0.755952
IRL-2500	Potent ETB antagonist	0.752579
Gefitinib (Iressa)	"EGFR, Akt", EGFR, Orally active, selective EGFR inhibitor, inhibitor of epidermal growth factor receptors (EFGR) tyrosine kinase domain	0.747224
(+)-SKF 10047 hydrochloride	sigma1 selective agonist	0.746068
1,3-Dipropyl-8-phenylxanthine	A1 selective antagonist	0.739904
Mitoxantrone	DNA synthesis inhibitor, DNA topoisomerase II inhibitor, Topoisomerase	0.734401
Iofetamine hydrochloride	Reference standard; radio-iodinated iofetamine is used to image brain blood flow	0.723786
6-Aminohexanoic acid,Aminocaproic acid	Plasmin inhibitor, Promotes rapid dissociation of plasmin, thereby inhibiting the activation of plasminogen and subsequent fibrinolysis; inhibits plasminogen binding to activated platelets	0.722309
Toremifene	selective estrogen receptor modulator	0.722031
S15535	Potent, orally active, partial 5-HT1A receptor agonist	0.71783
WAY 161503 hydrochloride	Potent, selective 5-HT2C agonist	0.704141
TPCA-1	"Potent, selective inhibitor of IKK-2"	0.685707
Ciprofibrate	Cholesterol synthesis inhibitor, Peroxizome proliferator;specific ligand for the nuclear peroxisome proliferator-activated receptor alpha (PPARalpha)	0.669833
5-Nonyloxytryptamine oxalate	Selective 5-HT1B agonist	0.662742
DL-threo-beta-hydroxyaspartic acid	Glutamate transport inhibitor	0.662065
Wnt-C59	PORCN inhibitor	0.654209
Famprofazone	Non-steroidal anti-inflammatory agent	0.640571
GR 55562 dihydrochloride	5-HT1B antagonist, Selective 5-HT1B/1D serotonin receptor antagonist	0.638811
CP-380736	CP-380736 is an inhibitor of the epidermal growth factor receptor (EGFR)	0.635631
Atazanavir(BMS-232632)	Proteasome	0.634714
Daunorubicin hydrochloride	DNA intercaling	0.631015
Medrysone	Glucocorticoid	0.622134
(±)-U-50488 hydrochloride	Standard selective kappa agonist	0.615766
VER-3323 hemifumarate salt	5-HT2C/5-HT2B serotonin receptor agonist	0.611665
Chelerythrine chloride	PKC inhibitor; affects translocation of PKC from cytosol to plasma membrane	0.611429
Chlortetracycline hydrochloride	Ribosomal protein synthesis inhibitor, Cation chelating agent	0.603162
Cyproheptadine hydrochloride	5-HT antagonist, Histamine antagonist, 5-HT2 antagonist, 5-HT2 serotonin receptor antagonist	0.597174
6-Methoxy-1,2,3,4-tetrahydro-9H-pyrido[3,4b] indole	MAO inhibitor	0.589535
Mevastatin	HMG-CoA reductase inhibitors , HMG-CoA reductase inhibitor, Ras, Rho	0.589324
L-Cysteinesulfinic acid	NMDA and mGlu agonist, Putative excitatory amino acid neurotransmitter	0.58651
2-TEDC	5-, 12-, 15-Lipoxygenase inhibitor	0.585008
SCH-202676 hydrobromide	Allosteric agonist and antagonist of G protein coupled receptors (GPCRs), Inhibitor of ligand binding to G-protein-coupled receptors	0.580894
Chlormezanone	Anxiolytic; muscle relaxant, Skeletal muscle relaxant	0.580589
Quercetin(Sophoretin)	"PI3K,PKC, Src", Mitochondrial ATPase and phosphodiesterase (PDE) inhibitor; inhibits PI3-K activity, Non-selective PI 3-kinase inhibitor	0.569051
ZM 226600	KATP channel opener	0.543447
Tranexamic acid	Plasminogen inhibitor	0.539088
Minoxidil	K+ channel (KATP) opener, K+ channel activator; antihypertensive	0.539065
SB 206553 hydrochloride	Potent 5-HT2C/5-HT2B serotonin receptor antagonist, Potent, selective 5-HT2C/5-HT2B antagonist. Orally active	0.53391
Camptothecin	DNA topoisomerase I inhibitor, DNA topoisomerase inhibitor, Topoisomerase I inhibitor	0.532317
AIDA	Selective mGluR1 metabotropic glutamate receptor antagonist	0.515388
Niflumic acid	Prostaglandine synthesis inhibitor, Selective prostaglandin H synthase 2 (PGHS-2) inhibitor	0.513544
Pirenzepine dihydrochloride	M1 antagonist, Anticholinergic, ,, Selective M1 muscarinic acetylcholine receptor antagonist	0.509853
Enoxacin	Antibacterial	0.509323
CD 437	RARgamma-selective agonist	0.506205
Quinelorane dihydrochloride	D2 Dopamine receptor agonist; 2-aminopyridine analog of Quinpirole	0.504997
NU6027	Selective cyclin-dependent kinase-2 (CDK2) inhibitor	0.502388
CGP 55845	Potent, selective GABAB antagonist	0.49555
Perindopril Erbumine	RAAS	0.488253
R(-)-Me5	Potent sodium channel antagonist	0.484639
NVP-AUY922	HSP90	0.483602
PD-166866	PD-166866 is a selective inhibitor of the FGF-1 receptor tyrosine kinase (FGFR1) with IC50 = 55 nM, and no effect on c-Src, PDGFR-b, EGFR or insulin receptor tyrosine kinases or MEK, PKC, and CDK4	0.483128
Granisetron hydrochloride	5-HT receptor, serotonin 5-HT3 receptor antagonist and antiemetic	0.47985
L-692,585	"Potent, non-peptide ghrelin receptor agonist"	0.478138
Benztropine mesylate	anticholinergic	0.477082
Picrotoxinin	GABA channel blocker	0.447956
Testosterone propionate	Anabolic steroid	0.444142
B-HT 933 dihydrochloride	Selective alpha2 adrenoceptor agonist	0.444039
Acetopromazine maleate salt	Acepromazine is a phenothiazine antipsychotic comonly used as a veterinary drug (horses, dogs and cats) , Dopaminergic antagonist ?	0.438747
Pentamidine isethionate	NMDA glutamate receptor antagonist; neuroprotective agent; antimicrobial agent prescribed for the treatment of AIDS-associated Pneumocystis carinii pneumonia	0.432155
Adamantamine fumarate	Inhibition of viral uncoating and viral assembly, Alteration of dopamine release and reuptake	0.419633
2-Hydroxysaclofen	GABA-B receptor antagonist, Selective GABAB antagonist, more potent than Cat. No. 0246	0.416944
MDL 73005EF hydrochloride	Potent and selective 5-HT1A partial agonist	0.416049
(-)-[3R,4S]-Chromanol 293B	IKs blocker. Enantiomer of (Cat. No. 1412)	0.414391
Imiloxan hydrochloride	Highly selective alpha2B antagonist, Selective alpha2B-adrenoceptor antagonist	0.412288
LY2874455	pan-FGFR inhibitor	0.406098
(-)-Bicuculline methbromide	GABA-A receptor antagonist, Water-soluble GABAA antagonist	0.405606
3,4-Dihydroxyphenylacetic acid	Product of dopamine degradation by MAO and aldehyde dehydrogenase	0.402626
Daunorubicin hydrochloride	RNA synthesis inhibitor	0.394602
Benazoline oxalate	I2 Imidazoline receptor agonist	0.392926
MLN9708	Proteasome	0.390154
Astemizole	H1 antagonist, Orally active, potent H1 antagonist. Also hERG K+ channel blocker.	0.388978
(±)-Vanillylmandelic acid	Metabolite of epinephrine	0.38855
Decamethonium dibromide	Cholinergique receptor agonist, Nicotinic acetylcholine receptor partial agonist; depolarizing neuromuscular blocker	0.386796
Calmidazolium chloride	Calmodulin antagonist, Potent inhibitor of calmodulin activation of phosphodiesterase; strongly inhibits calmodulin-dependent Ca2+-ATPase	0.381613
SAHA,Vorinostat	HDAC, HDAC inhibitor, histone deacetylase (HDAC) inhibitor	0.378153
(+)-Chlorpheniramine maleate	H1 Histamine receptor antagonist; active isomer	0.360456
Exemestane	aromatase Inhibitors , aromatase enzyme	0.353849
(±)-p-Aminoglutethimide	Aromatase inhibitor, Steroidogenese inhibitor, Triiodothyronine synthesis inhibitor,Tyrosine synthesis inhibitor, Inhibitor of cytochrome P-450, Inhibits Cytochrome P450-dependent hydroxylation reactions that are necessary for aromatization	0.348621
Proadifen hydrochloride,SKF-525A hydrochloride	Cytochrome P450 mono-oxygenases inhibitor, Na+ channel blocker, Inhibitor of microsomal drug metabolism	0.348088
7-Chloro-4-hydroxy-2-phenyl-1,8-naphthyridine	A1 adenosine receptor antagonist	0.347237
(S)-(+)-Camptothecin	DNA topoisomerase I inhibitor, DNA topoisomerase inhibitor, Topoisomerase I inhibitor	0.340775
Lofepramine	5-HT and noradrenalin re-uptake inhibitor (SNRI)	0.339359
Niflumic acid	Prostaglandine synthesis inhibitor, Selective prostaglandin H synthase 2 (PGHS-2) inhibitor	0.327022
Mepyramine maleate,Pyrilamine maleate	H1 Histamine receptor antagonist, H1 antagonist, Selective H1 inverse agonist	0.320344
[truncated: 1,888 more rows]

## Sheet: Supp Table S3
Supplementary Table S3: Compounds included in the initial drug screen, with mechanism of action and delta effect with eribulin.
Drug Name	Mode/Mechanism Of Action	Delta effect
Hsp70 inhibitor	Hsp70 inhibitor	66.1967
AMN 082 dihydrochloride	Selective allosteric mGluR7 receptor agonist, The first selective mGlu7 agonist	64.9587
Dacomitinib	EGFR inhibitor	64.3761
AZD9291	EGFR inhibitor	60.9893
LY335979	P-gp inhibitor	60.2283
ARRY334543	EGFR/HER2 inhibitor	59.4153
IKK 16	Selective inhibitor of IKK	59.1747
Gefitinib (Iressa)	"EGFR, Akt", EGFR, Orally active, selective EGFR inhibitor, inhibitor of epidermal growth factor receptors (EFGR) tyrosine kinase domain	58.8058
(R)-(-)-Niguldipine hydrochloride	"alpha1 antagonist, L-type Ca2+ channel blocker. Less active enantiomer of Cat. No. 1123"	58.3367
Manidipine	calcium channel	58.0502
AMN 082 dihydrochloride	Selective allosteric mGluR7 receptor agonist, The first selective mGlu7 agonist	57.2257
LP44	A high affinity 5-HT7 receptor agonist	57.111
Vardenafil(Vivanza)	PDE	56.9242
JTC 801	Selective NOP antagonist	56.8253
Cyclosporin A	IL 2 synthesis inhibitor, Calcineurine phosphatase inhibitor	56.7953
Gefitinib (Iressa)	"EGFR, Akt", EGFR, Orally active, selective EGFR inhibitor, inhibitor of epidermal growth factor receptors (EFGR) tyrosine kinase domain	56.5847
(S)-(+)-Niguldipine hydrochloride	"alpha1 antagonist, L-type Ca2+ channel blocker"	56.2734
SDZ 21009	beta-adrenoceptor antagonist. Also 5-HT1A/1B antagonist	56.1997
Reserpine	Inhibitor of vesicular monoamine transport, Inhibits vesicular catecholine and serotonin uptake	56.1257
SR 33805 oxalate	Ca2+ channel blocker; binds allosterically to distinct site on L-type channels	55.9745
Pimozide	Ca2+ channel antagonist; antipsychotic; D2 dopamine receptor antagonist, D2-like antagonist, Dopamine antagonist ?	55.8147
Reserpine	Inhibitor of vesicular monoamine transport, Inhibits vesicular catecholine and serotonin uptake	55.7709
LY2835219	CDK4/6 inhibitor	55.0969
GP 1a	Highly selective CB2 agonist	54.5886
PHA 665752	Potent and selective MET inhibitor	54.1631
Fluphenazine dihydrochloride	Dopamine antagonist, Dopamine receptor antagonist; antipsychotic	53.9322
GW 583340 dihydrochloride	Potent dual EGFR/ErbB2 inhibitor; orally active	53.7731
PDE5 inhibitor	PDE5 inhibitor	53.5888
Nicardipine hydrochloride	Ca2+ channel antagonist, L-type Ca2+ channel antagonist; antihypertensive	53.5148
Avermectin B1a	Ligand GABA receptors	53.3128
Cyclosporin A	Calcineurin inhibitor, Calcineurin phosphatase inhibitor; immunosuppressant	53.1331
Poziotinib	EGFR inhibitor	53.0234
Entospletinib	Spleen tyrosine kinase inhibitor	52.9174
NVP-ADW742	IGF-1R	52.347
Medrysone	Glucocorticoid	50.761
Sildenafil citrate salt	Sildenafil is a potent, selective inhibitor of cGMP specific phosphodiesterase type 5 (PDE5) , cGMP specific phosphodiesterase type 5 (PDE5) inhibitor	50.724
Dihydroergocristine mesylate	Partial alpha agonist. Non-selective	50.5728
Cisapride	5-HT4 agonist; stimulates intestinal ACh release	50.2839
Quinidine sulfate	Na+ channel blocker and Class I antiarrythmic; alkaloid isolated from the bark of the Cinchona family of South American trees	49.9599
Aripiprazole	Antipsychotic	49.8616
Capmatinib	c-MET inhibitor	49.6132
GR 127935 hydrochloride hydrate	Potent, selective 5-HT1B/1D antagonist, Selective 5-HT1B/1D serotonin receptor antagonist	49.6
R 59-022	Diacylglycerol kinase inhibitor; increases PKC activity	49.5734
Bromoacetyl alprenolol menthane	Alkylating beta adrenoceptor antagonist	49.4922
EPZ-6438	EZH2 inhibitor	49.4823
SNAP 5089	Subtype-selective alpha1A antagonist	49.3628
SB 216641 hydrochloride	Selective h5-HT1B antagonist	49.3144
17alpha-hydroxyprogesterone	Metabolite of progesterone	49.2945
Astemizole	H1 antagonist, Orally active, potent H1 antagonist. Also hERG K+ channel blocker.	48.9816
CGP 71683 hydrochloride	Highly selective and potent non-peptide NPY Y5 receptor antagonist	48.8581
Metergoline	5-HT1 antagonist, D2 agonist, 5-HT2 antagonist, 5-HT1/5-HT2 Serotonin receptor antagonist; analgesic; antipyretic, 5-HT2 antagonist. Also 5-HT1 antagonist and 5-HT1D ligand. Has moderate affinity for 5-HT6 and high affinity for 5-HT7	48.768
(+)-Bromocriptine methanesulfonate	D2 dopamine receptor agonist; inhibits prolaction secretion, Prolactin inhibitor, Selective D2-like agonist	48.1963
NTNCB hydrochloride	Potent and selective non-peptidic NPY Y5 antagonist	47.8908
IWR-1	WNT inhibitor	47.8878
GBR-12909 dihydrochloride	Dopamine reuptake inhibitor, Selective DA uptake inhibitor. Also sigma ligand, Selective dopamine reuptake inhibitor	46.9492
Rifabutin	RNA-polymerase inhibitor	46.8189
Cilnidipine	Ca2+ channel blocker (dual L/N-type), Slow-acting Ca2+ channel blocker; antihypertensive; vasodilator Does not inhibit PKC, calcium channe, dihydropyridine calcium channel blocker	46.5053
Imatinib (Gleevec)	"PDGFR, c-Kit", "c-Kit, PDGFR", BCR-ABL, specific kinases inhibitor	46.4399
CGS-12066A maleate	5-HT1B Serotonin receptor agonist	46.3222
ABT-263(Navitoclax)	Bcl-2	46.1968
RS 504393	Highly selective CCR2 chemokine receptor antagonist	46.0164
Trazodone hydrochloride	5-HT uptake inhibitor, Atypical antidepressant	45.8463
Trifluoperazine dihydrochloride	Calmodulin antagonist; dopamine receptor antagonist; antipsychotic; sedative, Dopamine antagonist	45.8351
Altanserin hydrochloride	5-HT2A receptor antagonist	45.4117
MRS 1334	Potent, highly selective hA3 antagonist	45.3782
Reserpine	Inhibitor of vesicular monoamine transport, Inhibits vesicular catecholine and serotonin uptake	45.3771
MK-8776	CHK1 inhibitor	44.8197
SDZ NKT 343	Highly selective, human NK1 antagonist	44.7794
Pimozide	Ca2+ channel antagonist; antipsychotic; D2 dopamine receptor antagonist, D2-like antagonist, Dopamine antagonist ?	44.633
Ketoconazole	Cytochrome P450c17 inhibitor, Cytochrome P450c17 inhibitor, Sterol 14-demethylase inhibitor, Potent inhibitor of cytochrome P450c17 enzyme; antifungal agent	44.3694
LP 12 hydrochloride hydrate	5-HT7 receptor agonist displaying selectivity over D2, 5-HT1A and 5-HT2A receptors	44.3035
Lercanidipine hydrochloride hemihydrate	L-type (Cav12b) vascular calcium channel antagonist	44.2803
Cilnidipine	Ca2+ channel blocker (dual L/N-type), Slow-acting Ca2+ channel blocker; antihypertensive; vasodilator Does not inhibit PKC, calcium channe, dihydropyridine calcium channel blocker	44.1987
Dipyridamole	Adenosine metabolism inhibitor, Phosphodiesterase inhibitor, Adenosine transport inhibitor, Coronary vasodilator; adenosine transport inhibitor, PDE	44.1496
Melengestrol acetate	Progestin	44.0957
Pimozide	Ca2+ channel antagonist; antipsychotic; D2 dopamine receptor antagonist, D2-like antagonist, Dopamine antagonist ?	43.9779
Verapamil hydrochloride	Alpha1 antagonist, Ca2+ channel modulator, Ca2+ channel blocker (L-type), L-type Ca2+ channel modulator; adrenoceptor antagonist; antiarryhthmic; cardiac depressant; coronary vasodilator	43.9458
PD-166866	PD-166866 is a selective inhibitor of the FGF-1 receptor tyrosine kinase (FGFR1) with IC50 = 55 nM, and no effect on c-Src, PDGFR-b, EGFR or insulin receptor tyrosine kinases or MEK, PKC, and CDK4	43.846
N-Benzylnaltrindole hydrochloride	delta2 selective non-peptide antagonist	43.8309
WAY 170523	Potent and selective inhibitor of MMP-13	43.317
(+)-Bromocriptine methanesulfonate	D2 dopamine receptor agonist; inhibits prolaction secretion, Prolactin inhibitor, Selective D2-like agonist	43.2661
Benperidol	Dopamine antagonist, 5-HT antagonist	42.9054
H 89 dihydrochloride	Protein kinase A inhibitor	42.8574
Metergoline	5-HT1 antagonist, D2 agonist, 5-HT2 antagonist, 5-HT1/5-HT2 Serotonin receptor antagonist; analgesic; antipyretic, 5-HT2 antagonist. Also 5-HT1 antagonist and 5-HT1D ligand. Has moderate affinity for 5-HT6 and high affinity for 5-HT7	42.8156
N-Oleoyldopamine,OLDA	Endogenous vanilloid; weak CB1 cannabinoid receptor ligand, Potent, selective endogenous TRPV1 agonist	42.8138
Trifluoperazine dihydrochloride	Calmodulin antagonist; dopamine receptor antagonist; antipsychotic; sedative, Dopamine antagonist	42.6835
MK-2461	HGF/c-MET inhibitor	42.647
Nicardipine hydrochloride	Ca2+ channel antagonist, L-type Ca2+ channel antagonist; antihypertensive	42.6353
Ketoconazole	Cytochrome P450c17 inhibitor, Cytochrome P450c17 inhibitor, Sterol 14-demethylase inhibitor, Potent inhibitor of cytochrome P450c17 enzyme; antifungal agent	42.5283
Cilnidipine	Ca2+ channel blocker (dual L/N-type), Slow-acting Ca2+ channel blocker; antihypertensive; vasodilator Does not inhibit PKC, calcium channe, dihydropyridine calcium channel blocker	42.3566
LOE 908 hydrochloride	Broad spectrum cation channel blocker; neuroprotective	42.3298
Mefloquine hydrochloride	Heme polymerase inhibitor	42.3075
AY 9944	Inhibitor of hedgehog (Hh) signaling. Inhibits Î¿7-dehydrocholesterol reductase	42.0318
Cobimetinib	MEK inhibitor	41.9229
Azelastine HCl	Antihistamine	41.8679
Trametinib	MEK inhibitor	41.7193
Mebeverine hydrochloride	Phosphodiesterase inhibitor, Ca2+ antagonist	41.6736
Telmisartan	RAAS, angiotensin II receptor antagonist	41.4785
MDL 72832 hydrochloride	Potent 5-HT1A ligand	41.4352
Trap 101	Potent and selective NOP antagonist	41.3705
Ketoconazole	Cytochrome P450c17 inhibitor, Cytochrome P450c17 inhibitor, Sterol 14-demethylase inhibitor, Potent inhibitor of cytochrome P450c17 enzyme; antifungal agent	41.2279
Cisapride	5-HT antagonist	41.2204
Felodipine,Fluspirilen	L-type calcium channel blocker	41.1933
Metergoline	5-HT1 antagonist, D2 agonist, 5-HT2 antagonist, 5-HT1/5-HT2 Serotonin receptor antagonist; analgesic; antipyretic, 5-HT2 antagonist. Also 5-HT1 antagonist and 5-HT1D ligand. Has moderate affinity for 5-HT6 and high affinity for 5-HT7	41.1602
BP 897,DO 897/99	D3 antagonist, Partially selective D3 dopamine receptor agonist	40.9834
Ro 31-8220 mesylate	Protein kinase inhibitor	40.9614
Clobetasol propionate	Corticosteroid	40.9591
Doxazosin mesylate	Alpha 1 adrenergic antagonist, adrenergic receptor, alpha1 adrenoceptor blocker	40.6766
Fulvestrant	Selective estrogen receptor downregulator (SERD) First pure antiestrogen with no agonistic activity both in vitro and in vivo, estrogen receptor, estrogen receptor antagonist	40.6748
GR 127935 hydrochloride hydrate	Potent, selective 5-HT1B/1D antagonist, Selective 5-HT1B/1D serotonin receptor antagonist	40.6493
(+)-Bromocriptine methanesulfonate	D2 dopamine receptor agonist; inhibits prolaction secretion, Prolactin inhibitor, Selective D2-like agonist	40.6095
Dilazep dihydrochloride	Adenosine uptake inhibitor	40.6021
SNC 80	Highly selective non-peptide delta agonist	40.4067
BMS-708163	gamma-secretase	40.223
Loperamide hydrochloride	Ca2+ channel antagonist, Meperidine congener which binds to opioid receptors; Ca2+ channel antagonist, Peripherally acting mu agonist. Also Ca2+ channel blocker	40.2153
Amcinonide	Corticosteroid	40.1448
Lacidipine	dihydropyridinr calcium channel blocker	40.0755
Piperacetazine	Antipsychotic	39.946
Vinpocetine	Ca2+ /calmodulin-dependent phosphodiesterase1 (PDE1) inhibitor, Na+ channel blocker, Phosphodiesterase inhibitor	39.8165
L-741,742 hydrochloride	Highly selective D4 antagonist	39.5557
Nelfinavir mesylate hydrate	Nelfinavir is a HIV protease inhibitor; antiretroviral; and anti-tumor agent	39.3008
PMEG hydrate	potent inhibition of the nuclear DNA polymerases resulting in inhibition of DNA synthesis and/or DNA repair	39.2185
Trazodone hydrochloride	5-HT uptake inhibitor, Atypical antidepressant	39.1831
Ivermectin	GABA ligand	39.1695
GW 6471	PPARalpha antagonist	39.0572
Nicergoline	alpha antagonist	39.053
R-96544 hydrochloride	Potent, selective 5-HT2A antagonist	39.0219
Salmeterol xinafoate	Potent beta2 agonist; long acting, beta 2 adrenergic agonist, beta2 Adrenoceptor agonist	38.9492
BIBU 1361 dihydrochloride	Selective inhibitor of EGFR-kinase	38.9239
(±)-Methoxyverapamil hydrochloride	L-type Ca2+ channel antagonist	38.8832
RS 39604 hydrochloride	5-HT4 antagonist	38.6803
Nebivolol hydrochloride	Highly selective Î²1-adrenoceptor antagonist, adrenergic receptor	38.6135
LCL161	SMAC mimetic and IAP inhibitor	38.6115
Sildenafil citrate salt	Sildenafil is a potent, selective inhibitor of cGMP specific phosphodiesterase type 5 (PDE5) , cGMP specific phosphodiesterase type 5 (PDE5) inhibitor	38.5674
Vinpocetine	Ca2+ /calmodulin-dependent phosphodiesterase1 (PDE1) inhibitor, Na+ channel blocker, Phosphodiesterase inhibitor	38.5669
NNC 05-2090 hydrochloride	GABA uptake inhibitor; moderately BGT-1 selective	38.5589
SD 208	Potent ATP-competitive TGF-betaRI inhibitor	38.5369
YM 90709	Interleukin-5 receptor antagonist	38.3883
VX-770	CFTR	38.3353
Fluorometholone	Glucocorticoid	38.2969
Fluphenazine dihydrochloride	Dopamine antagonist, Dopamine receptor antagonist; antipsychotic	38.294
Carvedilol	Antihypertensive; cardioprotective, beta blocker, beta-adrenoceptor and alpha1-adrenoceptor antagonist	38.0653
Fiduxosin hydrochloride	alpha1-Adrenoceptor antagonist	38.0562
Verapamil hydrochloride	Alpha1 antagonist, Ca2+ channel modulator, Ca2+ channel blocker (L-type), L-type Ca2+ channel modulator; adrenoceptor antagonist; antiarryhthmic; cardiac depressant; coronary vasodilator	38.0388
Nemonapride	Highly potent D2-like antagonist. Also 5-HT1A agonist	38.0331
Dilazep hydrochloride	Adenosine uptake inhibitor	38.0123
GW2974	Dual EGFR and ErbB-2 receptor tyrosine kinase inhibitor	37.8938
L-162,313	Non-peptide AT1 angiotensin II receptor agonist	37.7257
PALDA	Endogenous lipid; potentiates effects of endovanilloids at TRPV1 receptors	37.7076
Buspirone hydrochloride	5-HT1A Serotonin receptor agonist; non-benzodiazepine anxiolytic, 5-HT1A partial agonist, serotonin receptor agonist	37.7006
GR 159897	Non-peptide, potent NK2 antagonist	37.4829
Dipyridamole	Adenosine metabolism inhibitor, Phosphodiesterase inhibitor, Adenosine transport inhibitor, Coronary vasodilator; adenosine transport inhibitor, PDE	37.4806
Dilazep dihydrochloride	Adenosine uptake inhibitor	37.3356
Aminopurvalanol A	Cyclin-dependent kinase inhibitor	37.2606
Fluspirilene	Dopamine receptor antagonist; antipsychotic	37.1905
Verapamil hydrochloride	Alpha1 antagonist, Ca2+ channel modulator, Ca2+ channel blocker (L-type), L-type Ca2+ channel modulator; adrenoceptor antagonist; antiarryhthmic; cardiac depressant; coronary vasodilator	37.179
Propafenone hydrochloride	Beta adrenergic antagonist, Blocks hKv15 and ATP-sensitive K+ channels; beta-adrenoceptor antagonist	37.1089
Erlotinib	EGFR, tyrosine kinase inhibitor	37.0233
Scriptaid	HDAC inhibitor, Histone deacetylase inhibitor	36.9912
Nimodipine	Ca2+ channel blocker (L-type), Calcium channel blocker, Potent L-type Ca2+ channel antagonist	36.9752
Defactinib	FAK/Pyk2/MELK inhibitor	36.8005
GBR-12935 dihydrochloride	Dopamine reuptake inhibitor, Selective dopamine uptake inhibitor	36.5501
Refametinib	MEK inhibitor	36.4719
Ivermectin	Positive allosteric modulator of alpha7 neuronal nicotinic acetylcholine receptor; also modulates glutamate-GABA-activated chloride channels	36.2076
Fluvastatin sodium salt	HMG CoA reductase inhibitor	35.9237
BMS-790052	HCV protease	35.9217
Lidoflazine	Ca++ channel activator	35.8526
GBR 12783 dihydrochloride	Potent, selective dopamine uptake inhibitor	35.8448
LY2603618	CHK1 inhibitor	35.6836
,Ritanserin	Potent 5-HT2 antagonist, Potent 5-HT2 serotonin receptor antagonist which passes the blood-brain barrier	35.628
Nimodipine	Ca2+ channel blocker (L-type), Calcium channel blocker, Potent L-type Ca2+ channel antagonist	35.5265
Ebastine	Nonsedating histamine H1 receptor antagonist without cardiac side effects at 5X effective dose	35.3729
BP 897,DO 897/99	D3 antagonist, Partially selective D3 dopamine receptor agonist	35.257
Propafenone hydrochloride	Beta adrenergic antagonist, Blocks hKv15 and ATP-sensitive K+ channels; beta-adrenoceptor antagonist	34.9962
PND-1186	FAK inhibitor	34.918
JTE 907	Selective CB2 receptor antagonist/inverse agonist	34.689
T 98475	GnRH receptor antagonist	34.6413
ABT 702 dihydrochloride	Adenosine kinase inhibitor; orally active	34.4501
Cilnidipine	Ca2+ channel blocker (dual L/N-type), Slow-acting Ca2+ channel blocker; antihypertensive; vasodilator Does not inhibit PKC, calcium channe, dihydropyridine calcium channel blocker	34.3289
L-Histidine hydrochloride	Histamine precursor	34.3073
Ritanserin	Potent 5-HT2 antagonist, Potent 5-HT2 serotonin receptor antagonist which passes the blood-brain barrier	34.0625
Y 134	"Selective estrogen receptor modulator (SERM), selective for ERalpha"	33.9813
Mometasone furoate	Corticosteroid	33.9209
RS 67333 hydrochloride	5-HT4 partial agonist	33.8843
TMB-8 hydrochloride	Intracellular Ca2+ antagonist; inhibits calmodulin-sensitive Ca2+-ATPase activity; protein kinase C inhibitor	33.8131
Fexaramine	Potent, selective farnesoid X receptor (FXR) agonist	33.6625
Quinine sulfate	K+ channel blocker; antimalarial, anticholinergic, antihypertensive and hypoglycemic agent; alkaloid isolated from the bark of the Cinchona family of South American trees	33.6448
BIBX 1382 dihydrochloride	Highly selective EGFR-kinase inhibitor	33.6443
Purvalanol A	Cyclin-dependent kinase inhibitor	33.5076
SB 228357	5-HT2C/2B antagonist/inverse agonist	33.3794
Bafetinib	Lyn/Bcr-Abl inhibitor	33.3289
Thioproperazine dimesylate	Dopamine antagonist	33.2887
ICI 182,780	Estrogen receptor antagonist	33.1868
(+) -Levobunolol hydrochloride	Beta adrenergic antagonist	33.0541
PQ 401	IGF1R inhibitor	32.6436
Cyanopindolol hemifumarate	5-HT1A/1B antagonist. Also beta-adrenergic antagonist	32.6335
U-99194A maleate	D3 dopamine receptor antagonist, Potent, selective D3 antagonist	32.5792
Salmeterol xinafoate	Potent beta2 agonist; long acting, beta 2 adrenergic agonist, beta2 Adrenoceptor agonist	32.5692
Wnt-C59	PORCN inhibitor	32.544
Arcyriaflavin A	Potent cdk4/cyclin D1 and CaM Kinase II inhibitor. Antiviral agent (anti-HCMV)	32.5299
Mifepristone	Progesterone and glucocorticoid antagonist, Progesterone receptor antagonist, Progesterone receptor antagonist, Progesterone receptor partial agonist	32.5173
Golvatinib	c-MET and VEGFR2 inhibitor	32.5052
Pirenperone	5-HT2 Serotonin receptor antagonist, 5-HT2 antagonist	32.3154
Josamycin	Ribosomal protein synthesis inhibitor	32.2753
Lovastatin	HMG CoA reductase inhibitor, HMG-CoA reductase inhibitor	32.2713
Felodipine,Fluspirilen	L-type calcium channel blocker	32.2446
RWJ 21757	Toll-like receptor 7 (TLR7) agonist	32.1585
API-2	Selective inhibitor of Akt/PKB signaling. Antitumor and antiviral	32.1539
Ketanserin tartrate hydrate	5-HT2 antagonist, 5-HT1 antagonist, 5-HT2A antagonist, Selective 5-HT2 serotonin receptor blocker, Selective 5-HT2A antagonist. Also antagonist at 5-HT1D	32.1284
Fulvestrant	Selective estrogen receptor downregulator (SERD) First pure antiestrogen with no agonistic activity both in vitro and in vivo, estrogen receptor, estrogen receptor antagonist	32.0954
KF 38789	Selective inhibitor of P-selectin-mediated cell adhesion	32.0617
GBR 13069 dihydrochloride	Potent dopamine uptake inhibitor	32.0302
Doxazosin mesylate	Alpha 1 adrenergic antagonist, adrenergic receptor, alpha1 adrenoceptor blocker	31.9841
Cyproterone acetate	Androgen antagonist; synthetic steroid	31.8411
Apatinib	VEGFR2 inhibitor	31.7711
Fulvestrant	Selective estrogen receptor downregulator (SERD) First pure antiestrogen with no agonistic activity both in vitro and in vivo, estrogen receptor, estrogen receptor antagonist	31.7288
LY 303511	Negative control of LY 294002	31.6463
Haloperidol hydrochloride	Antagonist, partly D2 selective, Dopamine antagonist, Alpha antagonist, Dopamine receptor antagonist; antipsychotic	31.3498
Progesterone	Suppresses ovulation; induces maturation and secretory activity of the uterine endothelium	31.3449
Tyloxapol	Surfactant	31.3011
Cilengitide	integrin αvβ3, αvβ5 and α5β1 inhibitor	31.1506
Quinidine hydrochloride monohydrate	Heme polymerase inhibitor	30.874
Loperamide hydrochloride	Ca2+ channel antagonist, Meperidine congener which binds to opioid receptors; Ca2+ channel antagonist, Peripherally acting mu agonist. Also Ca2+ channel blocker	30.7793
N-Oleoyldopamine,OLDA	Endogenous vanilloid; weak CB1 cannabinoid receptor ligand, Potent, selective endogenous TRPV1 agonist	30.6617
SANT-1	Potent sonic hedgehog pathway (Shh) antagonist; inhibits by binding directly to smoothened (Smo) receptor	30.5266
3`-Fluorobenzylspiperone maleate	D2-like receptor ligand	30.281
SKI II	Selective non-lipid inhibitor of sphingosine kinase; antitumor	30.2561
GBR-12909 dihydrochloride	Dopamine reuptake inhibitor, Selective DA uptake inhibitor. Also sigma ligand, Selective dopamine reuptake inhibitor	30.1637
Dipyridamole	Adenosine metabolism inhibitor, Phosphodiesterase inhibitor, Adenosine transport inhibitor, Coronary vasodilator; adenosine transport inhibitor, PDE	29.9197
GW 405833	Selective, high affinity CB2 receptor partial agonist	29.8627
YM 298198 hydrochloride	Highly potent, selective non-competitive mGlu1 antagonist	29.8474
Simvastatin	HMG-CoA reductase inhibitor	29.8322
Methiothepin mesylate	5-HT autoreceptor antagonist, 5-HT1c antagonist, 5-HT release inhibitor electrical or K+ induced, 5-HT1E, 5-HT1F, 5-HT6, Has moderate affinity for 5-ht5 and high affinity for 5-ht6 and 5-HT7. Also antagonist at 5-HT1 and 5-HT2	29.6542
Urapidil hydrochloride	Serotonergic receptor agonist, Adernergic receptor antagonist, alpha1 Adrenoceptor antagonist and 5-HT1A serotonin receptor partial agonist; antihypertensive, alpha1 antagonist. Also 5-HT1A receptor agonist	29.5701
U 18666A	Inhibitor of hedgehog (Hh) signaling. Also inhibits cholesterol synthesis	29.2945
Cilostazol	PDE, PDE3A inhibitor. Also adenosine uptake inhibitor, Specific type III phosphodiesterase (PDE) inhibitor	29.2868
NGB 2904	Potent and selective D3 antagonist	29.2186
PD-161570	PD-161570 is an inhibitor of human FGF-1 receptor tyrosine kinase, Selective FGFR inhibitor	29.1896
Doxazosin mesylate	Alpha 1 adrenergic antagonist, adrenergic receptor, alpha1 adrenoceptor blocker	29.1864
DAPT	gamma-secretase inhibitor	29.138
Eupatorin	Eupatorin acts as an antiproliferative in cells expressing the CYP1A- family It induces G2/M block follow by apoptosis in cells expressing the CYP1A- family	29.1259
Amoxapine	Dopamine-reuptake inhibitor, Tricyclic antidepressant; inhibits neuronal uptake of norepinephrine	29.0788
Nilvadipine	calcium channel blocker	29.0423
(S)-Timolol maleate	Adrenergic receptor antagonist, beta Adrenoceptor antagonist; antihypertensive; antiarrhythmic; antiglaucoma agent, beta1 antagonist	29.0284
(R)-(+)-Propranolol hydrochloride	Adrenergic receptor antagonist, beta antagonist. Less active enantiomer of propranolol (Cat. No. 0624)	28.9513
Terconazole	Sterol 14-demethylase inhibitor	28.8802
Triflusal	Cyclooxygenase inhibitor	28.8288
Nefazodone hydrochloride	5-HT2A antagonist and 5-HT uptake inhibitor. Antidepressant, antagonist at the 5-HT2 receptors, moderate affinity for the a1-adrenergic receptor and 5-HT1A receptor very low affinity for the a2-adrenergic receptor and D2 receptor	28.8162
Methiothepin mesylate	5-HT autoreceptor antagonist, 5-HT1c antagonist, 5-HT release inhibitor electrical or K+ induced, 5-HT1E, 5-HT1F, 5-HT6, Has moderate affinity for 5-ht5 and high affinity for 5-ht6 and 5-HT7. Also antagonist at 5-HT1 and 5-HT2	28.772
LY 225910	Potent CCK2 antagonist	28.6524
GBR-12909 dihydrochloride	Dopamine reuptake inhibitor, Selective DA uptake inhibitor. Also sigma ligand, Selective dopamine reuptake inhibitor	28.632
Methiothepin maleate,Methiothepin mesylate	5-HT autoreceptor antagonist, 5-HT1c antagonist, 5-HT release inhibitor electrical or K+ induced, 5-HT1E, 5-HT1F, 5-HT6, Has moderate affinity for 5-ht5 and high affinity for 5-ht6 and 5-HT7. Also antagonist at 5-HT1 and 5-HT2	28.5779
Calcium channel blocker	calcium channel, calcium channel blocker	28.5188
Desipramine hydrochloride	Adrenergic transport inhibitor, 5-HT transport inhibitor, Antidepressant	28.3298
CP-31398 dihydrochloride hydrate	CP-31398 dihyrochloride hydrate is a p53 stabilizer; apoptosis inducer	28.2627
Dihydroergotamine methanesulfonate	Ergot alkaloid; vasoconstrictor; competitive serotonin receptor antagonist; partial agonist at alpha adrenoceptors and D2 dopamine receptors, Partial alpha agonist. Non-selective	28.2483
Eburnamonine (-)	Vasodilator	28.2422
5-(N,N-hexamethylene)amiloride	Na+/ H+ antiport inhibitor	28.1713
Nicergoline	Alpha agonist	28.1049
TMS	Cytochrome P450 1B1 inhibitor	28.0292
Progesterone	Suppresses ovulation; induces maturation and secretory activity of the uterine endothelium	27.9589
Tyrphostin AG 1478	Selective inhibitor of epidermal growth factor receptor (EGFR) protein	27.7947
Pregnenolone	Steroid hormone	27.7734
Sertindole	Dopamine D2/Serotonin 5-HT2 receptor antagonist	27.7113
Imperatorin	A modulator of p38, ERK pathway Imperatorin increases BMP-2 expression (mRNA) and increases bone density/volume and mineralization in vivo	27.6757
BW 373U86	"Potent, selective non-peptide delta agonist"	27.6667
Telmisartan	RAAS, angiotensin II receptor antagonist	27.6214
Hycanthone	DNA intercaling agent	27.5884
GR 46611	5-HT1D agonist, 5-HT1D serotonin receptor agonist	27.5048
2-MPMDQ	"Potent, selective alpha1 antagonist. Also sigma2 ligand"	27.4911
GF 109203X	Protein kinase C inhibitor	27.4749
Perphenazine	D2 dopamine receptor antagonist; sigma receptor agonist; phenothiazine antipsychotic, Dopamine antagonist	27.4242
Carvedilol	Antihypertensive; cardioprotective, beta blocker, beta-adrenoceptor and alpha1-adrenoceptor antagonist	27.2831
Moexipril hydrochloride	Angiotensin-converting enzyme (ACE) inhibitor	27.2204
Quinapril HCl	Dopamine receptor agonist	27.2152
A23187, free acid,Calcimycin	Ca2+ ionophore used to potentiate responses to NMDA, but not quisqualate glutamate receptors, Calcium ionophore	27.2129
SNC80	delta Opioid receptor agonist	27.1967
Quinacrine dihydrochloride dihydrate	Monoamine oxidase (MAO) inhibitor; antimalarial, Monoamine oxydase inhibitor	27.1761
Carvedilol	Antihypertensive; cardioprotective, beta blocker, beta-adrenoceptor and alpha1-adrenoceptor antagonist	27.0842
DMP 543	K+ channel blocker and potent ACh release enhancer	26.9896
Idebenone	lipoperoxide inhibition	26.9859
Donepezil hydrochloride	mAChRs	26.9588
Lithocholic acid	Anticholelithogenic, Gastrointestinal agent	26.8055
Bisoprolol hemifumarate salt	Adrenergic receptors, Cardioselective Beta1-adrenoceptor antagonist Actual molecular weight is 38348, beta1 antagonist	26.6486
Alexidine dihydrochloride	Detergent	26.6399
Halofantrine hydrochloride	Antimalarial	26.6221
Cyclopamine	Hedgehog	26.6038
Mibefradil dihydrochloride	Ca2+ channel blocker (T-type), T-type Ca2+ channel blocker	26.5498
O-2050	CB1 silent antagonist	26.3305
CC-292	BTK inhibitor	26.3073
A23187, free acid,Calcimycin	Ca2+ ionophore used to potentiate responses to NMDA, but not quisqualate glutamate receptors, Calcium ionophore	26.0793
Risperidone	5-HT2 antagonist	25.9938
SKF 95282 dimaleate	H2 Histamine receptor antagonist, Potent, centrally active H2 antagonist	25.8792
Naftopidil hydrochloride	Alpha1 agonist, Adrenergic receptor antagonist, adrenergic receptor, alpha1 Adrenoceptor antagonist; antihypertensive, alpha1 antagonist, alpha1-adrenergic receptor	25.8661
YM 298198, Desmethyl-	Derivative of mGlu1 antagonist YM 298198	25.7189
Linsitinib	IGF-1R inhibitor	25.6985
Amlodipine besylate	Ca2+ channel blocker (L-type)	25.5756
CFM 1571 hydrochloride	Soluble guanylyl cyclase (sGC) activator	25.5445
Amoxapine	Dopamine-reuptake inhibitor, Tricyclic antidepressant; inhibits neuronal uptake of norepinephrine	25.5382
Spiperone hydrochloride	5-HT2A antagonist. Also D2-like antagonist, D2 antagonist, Selective D2 dopamine receptor antagonist	25.5248
Ketanserin tartrate hydrate	5-HT2 antagonist, 5-HT1 antagonist, 5-HT2A antagonist, Selective 5-HT2 serotonin receptor blocker, Selective 5-HT2A antagonist. Also antagonist at 5-HT1D	25.5073
SAHA,Vorinostat	HDAC, HDAC inhibitor, histone deacetylase (HDAC) inhibitor	25.5045
Mibefradil dihydrochloride	Ca2+ channel blocker (T-type), T-type Ca2+ channel blocker	25.3737
Sertraline,Sertraline hydrochloride	5-HT re-uptake inhibitor, 5-HT uptake inhibitor, Selective serotonin reuptake inhibitor; antidepressant	25.3418
Thiethylperazine dimalate	Adrenergic antagonist, Dopaminergic receptor antagonist	25.2163
Fostamatinib	Spleen tyrosine kinase inhibitor	25.1508
Beclomethasone dipropionate	Corticosteroid	25.1044
17-PA,Budesonide	Antagonist of neurosteroid potentiation and direct gating of GABAA, Anti-inflammatory glucocorticoid, Synthetic glucocorticoid; anti-inflammatory and chemopreventive	25.0805
Homochlorcyclizine dihydrochloride	H1 antagonist, 5-HT antagonist	25.0615
Halcinonide	Corticosteroid	24.9368
LY2886721	BACE inhibitor	24.8308
BKM120	PI3K inhibitor	24.6134
BGJ398	FGFR inhibitor	24.5465
SCH 442416	"Very selective, high affinity A2A antagonist"	24.5228
(R)-(+)-Propranolol hydrochloride	Adrenergic receptor antagonist, beta antagonist. Less active enantiomer of propranolol (Cat. No. 0624)	24.3567
Pimobendan(Vetmedin)	PDE	24.3412
Loperamide hydrochloride	Ca2+ channel antagonist, Meperidine congener which binds to opioid receptors; Ca2+ channel antagonist, Peripherally acting mu agonist. Also Ca2+ channel blocker	24.2626
U-62066	Highly selective kappa opioid receptor agonist; antitussive	24.1081
Perphenazine	D2 dopamine receptor antagonist; sigma receptor agonist; phenothiazine antipsychotic, Dopamine antagonist	24.0995
MTPG	Group II/group III mGlu antagonist. More selective for group II than group III	24.0775
Meclofenoxate hydrochloride	Acetylcholine precursor, Nootropic; cholinergic drug	23.9845
Sertraline hydrochloride	5-HT re-uptake inhibitor, 5-HT uptake inhibitor, Selective serotonin reuptake inhibitor; antidepressant	23.8966
PD-407824	PD-407824 is a Wee1/Chk1 inhibitor, Selective inhibitor of Chk1 and Wee1	23.835
CHR-2797	"Aminopeptidase N(APN), LAP", Aminopeptidase inhibitor	23.8244
(±)-McN 5652	Potent, orally active 5-HT uptake inhibitor. Also inhibits noradrenalin and dopamine uptake in vitro	23.7224
Mifepristone	Progesterone and glucocorticoid antagonist, Progesterone receptor antagonist, Progesterone receptor antagonist, Progesterone receptor partial agonist	23.7009
S 14506 hydrochloride	Highly potent 5-HT1A agonist; displays unique binding mechanism	23.5721
CY 208-243	Selective D1-like agonist	23.5356
CGS-15943	Highly potent, non-selective A1 adenosine receptor antagonist, Potent adenosine receptor antagonist	23.438
Estrone	Estrogen receptor agonist, Luteolytic estrogen produced by the corpus luteum	23.4296
MG 624	Nicotinic acetylcholine receptor antagonist; selectively inhibits alpha-bungarotoxin sensitive receptors that contain the alpha7 subunit, alpha7 neuronal nicotinic receptor antagonist	23.3539
GP 2a	Selective CB2 agonist	23.3071
JNJ 26854165	p53	23.2317
L-703,606 oxalate salt hydrate	Potent and selective non-peptide NK-1 tachykinin receptor antagonist	23.2277
Mifepristone	Progesterone and glucocorticoid antagonist, Progesterone receptor antagonist, Progesterone receptor antagonist, Progesterone receptor partial agonist	23.0596
Lovastatin	HMG CoA reductase inhibitor, HMG-CoA reductase inhibitor	23.0402
Dipyridamole	Adenosine metabolism inhibitor, Phosphodiesterase inhibitor, Adenosine transport inhibitor, Coronary vasodilator; adenosine transport inhibitor, PDE	23.0297
Vinpocetine	Ca2+ /calmodulin-dependent phosphodiesterase1 (PDE1) inhibitor, Na+ channel blocker, Phosphodiesterase inhibitor	23.0041
R(-)-Propylnorapomorphine hydrochloride	Highly potent and selective D2 dopamine receptor agonist	22.9755
Benoxathian hydrochloride	Selective alpha1 adrenoceptor antagonist	22.9346
BIX 01294 trihydrochloride hydrate	Histone methyl transferase inhibitor, Selective histone methyl transferase inhibitor	22.9321
Norgestrel-(-)-D	Progestogen	22.9079
CGS 9343B	Calmodulin antagonist	22.8551
SCH 58261	A2A adenosine receptor antagonist, Potent, highly selective A2A antagonist	22.7871
PD-407824	PD-407824 is a Wee1/Chk1 inhibitor, Selective inhibitor of Chk1 and Wee1	22.7317
Nafadotride	Highly potent, preferential D3 antagonist	22.7205
Droperidol	Alpha adrenergic antagonist, 5-HT antagonist, Dopamine antagonist	22.6369
CGP-7930	Positive allosteric modulator of GABA-B receptors, Positive modulator at GABAB receptors	22.618
FIT	Irreversible delta agonist	22.5737
Prostaglandin E2	Major endogenous prostanoid	22.5228
Droperidol	D1, D2 dopamine receptor antagonist	22.427
DPN	Highly potent ERbeta agonist	22.4012
Prenylamine lactate	Ca++ channel activator	22.2681
Bromperidol	Dopamine antagonist	22.2329
NNC 55-0396	Selective T-type calcium channel inhibitor	22.0272
Calmidazolium chloride	Calmodulin antagonist, Potent inhibitor of calmodulin activation of phosphodiesterase; strongly inhibits calmodulin-dependent Ca2+-ATPase	22.0201
Fluticasone propionate	Glucocorticoid receptor agonist, Selective high affinity glucocorticoid agonist	22.0141
Dexamethasone acetate	Glucocorticosteroid	21.9657
NNC 63-0532	Potent non-peptide NOP agonist; brain penetrant	21.8686
Enalapril maleate	Converting enzyme inhibitor, RAAS	21.7245
Canrenone	aldosterone antagonist	21.6831
RS 17053 hydrochloride	alpha1A antagonist	21.6238
GW 843682X	Selective inhibitor of PLK1 and PLK3	21.6127
SR 59230A oxalate	beta3-Adrenoceptor antagonist	21.6015
Zuclopenthixol hydrochloride	dopaminergic receptor antagonist	21.5667
FR 122047 hydrochloride	Cyclooxygenase (COX-1) inhibitor	21.3187
Fluvastatin Sodium	HMG-CoA reductase	21.313
SKF 83959 hydrobromide	Atypical D1 dopamine receptor agonist; displays antagonist activity in vitro and agonist activity in vivo, D1-like partial agonist	21.3092
PSB 1115	Selective human A2B receptor antagonist; water-soluble	21.3026
Finasteride	5alpha-reductase	21.2917
Rifampicin	RNA polymerase inhibitor	21.286
JTE 013	S1P2 receptor antagonist	21.2563
Capsazepine	Synthetic analog of capsaicin that acts as a specific vanilloid receptor antagonist, Vanilloid receptor antagonist. Also activator of ENaCdelta	21.2551
MRS 1220	Highly potent, selective hA3 antagonist	21.1355
[truncated: 3,512 more rows]

## Sheet: Supp Table S4
Supplementary Table S4: Compounds included in the follow-up drug screen, with mechanism of action and effect on cell death.
[truncated: 188 more rows]

[truncated: 7 more sheets: Supp Table S5, Supp Table S6, Supp Table S7, Supp Table S8, Supp Table S9, Supp Table S10, Supp Table S11]
